# Supplementary material for: Transcriptome Adaptation of Group B Streptococcus to Growth in Human Amniotic Fluid
Source: PLoS One. 2009 Jul 1;4(7):e6114. doi: 10.1371/journal.pone.0006114 (PMC2700258; doi:10.1371/journal.pone.0006114)
Supplement: Table S1 — Changes in transcription of GBS genes upon contact with amniotic fluid. All changes detected in transcription of GBS in response to amniotic fluid Values represent fold change in expression in amniotic fluid compared to expression in THY; ML, mid-logarithmic growth phase; LL, late-logarithmic growth phase; S, stationary growth phase; cut-off two fold change with P value less than 0.05. Positive values represent genes up-regulated in AF, negative values represent down-regulated (better expressed in THY) genes. (0.26 MB XLS) [file pone.0006114.s001.xls]

## Sheet: Sheet3
Locus	ML	LL	S	Putative homolog	Subcategory	Putative Function
gbs0004	-2.09162			-	Function unknown	Hypothetical cytosolic protein
gbs0005	-2.08338			-	Function unknown	Hypothetical protein
gbs0007	-3.79059	-2.32064		pth	Translation,ribosomal structure and biogenesis	Peptidyl-tRNA hydrolase (EC 3.1.1.29)
gbs0008	-2.82416	-4.10029		trcF	Transcription	Transcription-repair coupling factor
gbs0009		-7.184			Posttranslational modification, protein turnover, chaperones	Heat shock protein 15
gbs0010		-4.95831		divIC	Cell cycle control, cell division and chromosome partitioning	Cell division protein DIVIC
gbs0011		-6.2522	-3.15301		Function unknown	Hypothetical protein
gbs0012		-4.2124			Carbohydrate transport and metabolism	Beta-lactamase (EC 3.5.2.6)
gbs0013	-2.04863	-3.37965		tilS	Translation,ribosomal structure and biogenesis	tRNA(Ile)-lysidine synthetase TilS
gbs0014		-8.17113			Nucleotide transport and metabolism	Hypoxanthine-guanine phosphoribosyltransferase (EC 2.4.2.8)
gbs0015		-9.02587	-4.49775	ftsH	Posttranslational modification, protein turnover, chaperones	Cell division protein ftsH (EC 3.4.24.-)
gbs0016		-4.5798		pcsB	Carbohydrate transport and metabolism	Glucan-binding protein B
gbs0017		-6.11922	-2.77232	prsA.2	Nucleotide transport and metabolism	Ribose-phosphate pyrophosphokinase (EC 2.7.6.1)
gbs0018		3.07388		-	Amino acid transport and metabolism	Aromatic amino acid aminotransferase (EC 2.6.1.57)
gbs0019		3.04527		recO	Replication, recombination and repair	DNA repair protein recO
gbs0021		-12.052		plsX	Lipid transport and metabolism	Fatty acid phospholipid synthesis protein plsX
gbs0022		-14.0552		acpP.2	Lipid transport and metabolism	Acyl carrier protein
gbs0023	32.8482	28.0439		-	Nucleotide transport and metabolism	Phosphoribosylaminoimidazole-succinocarboxamide synthase
gbs0024	38.8716	56.1055		-	Nucleotide transport and metabolism	Phosphoribosylformylglycinamidine synthase (EC 6.3.5.3)
gbs0025	25.0848	30.6923		purF	Nucleotide transport and metabolism	Amidophosphoribosyltransferase (EC 2.4.2.14)
gbs0026	25.6341	31.8102	5.43295	purM	Nucleotide transport and metabolism	Phosphoribosylformylglycinamidine cyclo-ligase (EC 6.3.3.1)
gbs0027	32.0338	41.7521		purN	Nucleotide transport and metabolism	Phosphoribosylglycinamide formyltransferase (EC 2.1.2.2)
gbs0028	20.9712	26.7666	9.09396	-	Nucleotide transport and metabolism	Zwittermicin A resistance protein zmaR
gbs0029	27.5687	29.313	12.3675	purH	Nucleotide transport and metabolism	Phosphoribosylaminoimidazolecarboxamide formyltransferase
gbs0031		-6.85322			Function unknown	Surface antigen
gbs0032		-32.8003	4.34312		Cell wall/membrane biogenesis	N-acetylmannosamine-6-phosphate 2-epimerase (EC 5.1.3.9)
gbs0033		-21.5727			Cell wall/membrane biogenesis	N-acetylneuraminate-binding protein
gbs0034		-28.3773			Cell wall/membrane biogenesis	N-acetylneuraminate transport system permease protein
gbs0035		-25.7923			Cell wall/membrane biogenesis	N-acetylneuraminate transport system permease protein
gbs0036		-81.9975			Function unknown	Hypothetical cytosolic protein
gbs0037	-4.74384	-108.836	-4.56717	-	Function unknown	Hypothetical membrane spanning protein
gbs0038	-3.24823	-35.9847		nanH	Cell wall/membrane biogenesis	N-acetylneuraminate lyase (EC 4.1.3.3)
gbs0039		-27.5238			Transcription	N-acetylmannosamine kinase (EC 2.7.1.60) Transcriptional regulator
gbs0040		-24.1397	-2.88962		Secondary metabolites biosynthesis, transport and catabolism	Cephalosporin-C deacetylase (EC 3.1.1.41)
gbs0041	-2.11013	-7.5971	2.86016	-	Transcription	Transcriptional regulator, RpiR family
gbs0042	36.3648	30.0124		purD	Nucleotide transport and metabolism	Phosphoribosylamine--glycine ligase (EC 6.3.4.13)
gbs0043	48.9597	47.5206		purE	Nucleotide transport and metabolism	Phosphoribosylaminoimidazole carboxylase carboxyltransferase subunit
gbs0044	34.858	27.1896		purK	Nucleotide transport and metabolism	Phosphoribosylaminoimidazole carboxylase NCAIR mutase subunit
gbs0045	3.45279	3.6501		-	Function unknown	Hypothetical protein
gbs0046	4.50125	4.62877		-	Function unknown	Hypothetical protein
gbs0047	2.96326	3.62504		purB	Nucleotide transport and metabolism	Adenylosuccinate lyase (EC 4.3.2.2)
gbs0050		-2.93494			Signal transduction mechanisms	Protein tyrosine phosphatase (EC 3.1.3.48)
gbs0053	3.86244	-2.96839	-7.92015	adh2	Energy production and conversion	Alcohol dehydrogenase (EC 1.1.1.1)
gbs0057		-6.53411			Translation,ribosomal structure and biogenesis	SSU ribosomal protein S10P
gbs0059			2.02347	rplD	Translation,ribosomal structure and biogenesis	LSU ribosomal protein L1E (= L4P)
gbs0062		2.17128	2.41137	rpsS	Translation,ribosomal structure and biogenesis	SSU ribosomal protein S19P
gbs0063		2.42582	2.32174	rplV	Translation,ribosomal structure and biogenesis	LSU ribosomal protein L22P
gbs0064		2.81598	3.30156	rpsC	Translation,ribosomal structure and biogenesis	SSU ribosomal protein S3P
gbs0065		2.87522	2.7984	rplP	Translation,ribosomal structure and biogenesis	LSU ribosomal protein L16P
gbs0066		2.94532	3.20208	rpmC	Translation,ribosomal structure and biogenesis	LSU ribosomal protein L29P
gbs0067		3.45285	3.66854	rpsQ	Translation,ribosomal structure and biogenesis	SSU ribosomal protein S17P
gbs0068		3.35212	3.67915	rplN	Translation,ribosomal structure and biogenesis	LSU ribosomal protein L14P
gbs0069		3.45255	3.64541	rplX	Translation,ribosomal structure and biogenesis	LSU ribosomal protein L24P
gbs0070		2.83441	3.66442	rplE	Translation,ribosomal structure and biogenesis	LSU ribosomal protein L5P
gbs0071		3.27042	2.741	rpsN	Translation,ribosomal structure and biogenesis	SSU ribosomal protein S14P
gbs0072		2.67132	2.80188	rpsH	Translation,ribosomal structure and biogenesis	SSU ribosomal protein S8P
gbs0073		2.96128	2.42923	rplF	Translation,ribosomal structure and biogenesis	LSU ribosomal protein L6P
gbs0074		3.18742	4.15425	rplR	Translation,ribosomal structure and biogenesis	LSU ribosomal protein L18P
gbs0075		3.85321	3.21062	rpsE	Translation,ribosomal structure and biogenesis	SSU ribosomal protein S5P
gbs0076		3.56127	2.74678	rpmD	Translation,ribosomal structure and biogenesis	LSU ribosomal protein L30P
gbs0077	2.04418	4.17503	3.23434	rplO	Translation,ribosomal structure and biogenesis	LSU ribosomal protein L15P
gbs0078		3.6298		secY	Intracellular trafficking, secretion, and vesicular transport	Protein translocase subunit secY
gbs0079	-2.52898			adk	Nucleotide transport and metabolism	Adenylate kinase (EC 2.7.4.3)
gbs0080		-2.34137		infA	Translation,ribosomal structure and biogenesis	Bacterial Protein Translation Initiation Factor 1 (IF-1)
gbs0085		-2.98967		rplQ	Translation,ribosomal structure and biogenesis	LSU ribosomal protein L17P
gbs0086	-5.90921	-6.46917		-	Function unknown	Hypothetical protein
gbs0087	-2.95863			-	Function unknown	Hypothetical protein
gbs0088	-2.35912	-2.28354		-	Function unknown	Hypothetical protein
gbs0089			-5.0562		Function unknown	Hypothetical protein
gbs0090		-3.06464		comX1.1	Intracellular trafficking, secretion, and vesicular transport	Competence-specific sigma factor ComX
gbs0091		-2.68989			Carbohydrate transport and metabolism	Phosphoglycerate mutase family protein
gbs0093			-2.12484		Cell wall/membrane biogenesis	N-acetylmuramoyl-L-alanine amidase
gbs0094		-2.18912		hrcA	Transcription	Heat-inducible transcription repressor hrcA
gbs0095		-3.73475		grpE	Posttranslational modification, protein turnover, chaperones	GrpE protein
gbs0097			-6.27284	dnaJ	Posttranslational modification, protein turnover, chaperones	chaperone protein
gbs0098		2.26194			Transcription	Transcriptional regulator, GntR family
gbs0099		-4.23431		truA	Translation,ribosomal structure and biogenesis	tRNA pseudouridine synthase A (EC 4.2.1.70)
gbs0100	2.19244			thiD	Coenzyme transport and metabolism	Phosphomethylpyrimidine kinase (EC 2.7.4.7)
gbs0102			-2.82251		Function unknown	Hypothetical protein
gbs0103		-5.4089	-2.18549		Nucleotide transport and metabolism	Mechanosensitive ion channel
gbs0104		-5.27847		tig	Posttranslational modification, protein turnover, chaperones	Trigger factor, ppiase (EC 5.2.1.8)
gbs0105		-17.6833		rpoE	Transcription	DNA-directed RNA polymerase delta chain (EC 2.7.7.6)
gbs0106		-12.0345		-	Nucleotide transport and metabolism	CTP synthase (EC 6.3.4.2)
gbs0107		-5.27892		-	General function predicted	Alpha beta hydrolase
gbs0109		-8.5355	-2.40134	radA	Posttranslational modification, protein turnover, chaperones	DNA repair protein RadA
gbs0110		-2.59129		-	General function predicted	Carbonic anhydrase (EC 4.2.1.1)
gbs0112		-3.73778		gltX	Translation,ribosomal structure and biogenesis	Glutamyl-tRNA synthetase (EC 6.1.1.17)
gbs0113	-2.53921		9.45098		Carbohydrate transport and metabolism	D-ribose-binding protein
gbs0114	-2.33888	2.08941	9.67225		Carbohydrate transport and metabolism	Ribose transport system permease protein rbsC
gbs0115		2.66296	5.74293		Carbohydrate transport and metabolism	Ribose transport ATP-binding protein rbsA
gbs0116		2.35506	6.15532		Carbohydrate transport and metabolism	D-ribose mutarotase (EC 5.1.3.-)
gbs0117		2.47056	3.00908		Carbohydrate transport and metabolism	Ribokinase (EC 2.7.1.15)
gbs0118	-5.75331			-	Transcription	Ribose operon repressor
gbs0121		-2.33475	-2.6166		Transcription	Two-component response regulator
gbs0122		-2.05953			Signal transduction mechanisms	Phosphate regulon sensor protein phoR (EC 2.7.3.-)
gbs0123			-2.24309		Amino acid transport and metabolism	Argininosuccinate synthase (EC 6.3.4.5)
gbs0125		2.52219		fba	Carbohydrate transport and metabolism	Fructose-bisphosphate aldolase (EC 4.1.2.13)
gbs0126		3.38605		-	Energy production and conversion	L-2-hydroxyisocaproate dehydrogenase (EC 1.1.1.-)
gbs0127		-2.16497		rpmV	Translation,ribosomal structure and biogenesis	LSU ribosomal protein L28P
gbs0130		3.09925	3.97887	-	Posttranslational modification, protein turnover, chaperones	Membrane protease protein family
gbs0131		2.16739		-	Amino acid transport and metabolism	Amino acid transport ATP-binding protein
gbs0133			2.62302		Function unknown	Hypothetical membrane spanning protein
gbs0135		-7.91316		mecA	Transcription	Negative regulator of genetic competence mecA
gbs0137		-2.47693		-	Posttranslational modification, protein turnover, chaperones	ATP-dependent transporter sufC
gbs0143	-2.09154	-2.87219		dacA2	Cell wall/membrane biogenesis	D-alanyl-D-alanine serine-type carboxypeptidase (EC 3.4.16.4)
gbs0144	2.38793	2.60259	3.52815	oppA	Amino acid transport and metabolism	Oligopeptide-binding protein oppA
gbs0145		6.13134		oppB	Amino acid transport and metabolism	Oligopeptide transport system permease protein oppB
gbs0146		7.99508		oppC	Amino acid transport and metabolism	Oligopeptide transport system permease protein oppC
gbs0147	2.23811	8.9683	4.12366	oppD	Amino acid transport and metaolism	Oligopeptide transport ATP-binding protein oppD
gbs0148	2.12291	9.72767	2.64115	oppF	Amino acid transport and metabolism	Oligopeptide transport ATP-binding protein oppF
gbs0154		-4.12653		tyrS	Translation,ribosomal structure and biogenesis	Tyrosyl-tRNA synthetase (EC 6.1.1.1)
gbs0155		-2.10516		pbp1b	Cell wall/membrane biogenesis	Multimodular transpeptidase-transglycosylase PBP 1B (EC 2.4.1.129)
gbs0156		-3.87843		rpoB	Transcription	DNA-directed RNA polymerase beta chain (EC 2.7.7.6)
gbs0158		-2.75872		-	General function predicted	Putative DNA binding protein
gbs0160			7.68807		Intracellular trafficking, secretion, and vesicular transport	ComG operon protein 2
gbs0161	-3.76602	-4.28661		comYC	Intracellular trafficking, secretion, and vesicular transport	ComG operon protein 3
gbs0163	-14.8655				Intracellular trafficking, secretion, and vesicular transport	ComG operon protein 5
gbs0166		-8.00605		-	Nucleotide transport and metabolism	Adenine-specific methyltransferase (EC 2.1.1.72)
gbs0167		-15.9624		ackA	Energy production and conversion	Acetate kinase (EC 2.7.2.1)
gbs0168	-3.30959			-	Transcription	Transcriptional regulator, Cro CI family
gbs0169	-2.57044				Function unknown	Hypothetical protein
gbs0171		-5.50282	-6.58007	proC	Amino acid transport and metabolism	Pyrroline-5-carboxylate reductase (EC 1.5.1.2)
gbs0172		-4.16477		pepA	Amino acid transport and metabolism	Glutamyl aminopeptidase (EC 3.4.11.7)
gbs0173		-12.7211	-2.89045		Function unknown	Hypothetical protein
gbs0173		-9.81109		-	Function unknown	Hypothetical protein
gbs0174		-4.78255	-2.93365	-	Function unknown	Hypothetical membrane associated protein
gbs0175		-6.12788		-	Energy production and conversion	Thioredoxin
gbs0176		-3.5533		-	Translation,ribosomal structure and biogenesis	tRNA binding domain protein
gbs0177		-2.35072			Replication, recombination and repair	Methyltransferase (EC 2.1.1.-)
gbs0179		-8.51374			Carbohydrate transport and metabolism	Beta-phosphoglucomutase (EC 5.4.2.6)
gbs0180		-5.09944		-	Signal transduction mechanisms	Autolysin sensor kinase (EC 2.7.3.-)
gbs0181		-3.94348		-	Transcription	Autolysin response regulator
gbs0183	-3.26749				Cell wall/membrane biogenesis	Murein hydrolase export regulator
gbs0189	-3.05099	-2.88831		-	Carbohydrate transport and metabolism	PTS system, trehalose-specific IIBC component (EC 2.7.1.69)
gbs0190	-2.38559		-2.11103	dexS	Carbohydrate transport and metabolism	Trehalose-6-phosphate hydrolase (EC 3.2.1.93)
gbs0191	-2.13036	-3.48545		-	Transcription	Transcription antiterminator, BglG family
gbs0194	-2.69297	-4.58742	-2.873		Carbohydrate transport and metabolism	Transketolase (EC 2.2.1.1)
gbs0195	-2.0439	-2.80762	-2.50039		Carbohydrate transport and metabolism	Transketolase (EC 2.2.1.1)
gbs0196	-2.68316				Inorganic ion transport and metabolism	Vanillate O-demethylase oxidoreductase (EC 1.14.13.-)
gbs0197		-7.5891		rpsO	Translation,ribosomal structure and biogenesis	SSU ribosomal protein S15P
gbs0198		-2.95326	2.73894	pnpA	Translation,ribosomal structure and biogenesis	Polyribonucleotide nucleotidyltransferase (EC 2.7.7.8)
gbs0201			4.67163		Function unknown	Hypothetical protein
gbs0204		-2.12101	-3.31897	-	Translation,ribosomal structure and biogenesis	23S rRNA Gm2251 methyltransferase (EC 2.1.1.-)
gbs0206			-2.36867		General function predicted	degV family protein
gbs0208		-2.26006	-5.17859	-	Mobile genetic element	Transposase
gbs0209		-4.76787		rplM	Translation,ribosomal structure and biogenesis	LSU ribosomal protein L13P
gbs0213	-7.87349		-4.06463		Function unknown	Hypothetical protein
gbs0214	-5.38793				Function unknown	Hypothetical protein
gbs0215	-2.92144				Function unknown	Hypothetical protein
gbs0216	-6.62099				Function unknown	Hypothetical protein
gbs0217	-3.89303				Replication, recombination and repair	Replication initiation protein, RepA family
gbs0218	-12.4461				Function unknown	Hypothetical protein
gbs0219	-4.61815		6.33044		Mobile genetic element	Plasmid recombination protein, Mob family
gbs0220	-8.3104				Function unknown	Hypothetical protein
gbs0221		3.2438			Function unknown	Hypothetical cytosolic protein
gbs0222		3.20858	-3.08124	-	General function predicted	DNA-damage-inducible protein J
gbs0223		-5.74499		-	Function unknown	Hypothetical protein
gbs0224		-4.05844	-3.16211	-	Function unknown	Hypothetical protein
gbs0225		-3.09264	-7.41986	-	Function unknown	Hypothetical protein
gbs0226		-3.3672	-3.42843	-	Function unknown	Hypothetical protein
gbs0228		-2.69966		-	Function unknown	Hypothetical protein
gbs0233			2.19283		Amino acid transport and metabolism	Glycine betaine carnitine choline-binding protein
gbs0235		-2.55866			Amino acid transport and metabolism	Glycine betaine carnitine choline transport ATP-binding protein opuCA
gbs0236	-2.00556	-2.54549	-4.35166	-	Function unknown	Hypothetical protein
gbs0240			-3.54893		Function unknown	Hypothetical protein
gbs0242	-2.07751				Function unknown	Hypothetical protein
gbs0243	-2.09468				Function unknown	Hypothetical protein
gbs0244	-2.31973		-9.79968		Function unknown	Hypothetical protein
gbs0245			-3.47137		Function unknown	Hypothetical protein
gbs0246			-2.96159		Function unknown	Hypothetical protein
gbs0248	-2.33808	-4.37157		-	Transcription	ECF-type sigma factor negative effector
gbs0249	-3.42351	-17.4162		-	Transcription	RNA polymerase ECF-type sigma factor
gbs0250		-2.86206		-	Transcription	Transcriptional regulator, TetR family
gbs0251	-3.93252			sagI	General function predicted	ABC transporter permease protein
gbs0252	-5.31844			sagG	Defense mechanisms	Daunorubicin resistance ATP-binding protein drrA
gbs0253		-4.0018			Function unknown	Hypothetical protein
gbs0254		-4.48016			Transcription	Transcriptional regulator, PadR family
gbs0257		-2.47163			Function unknown	Hypothetical membrane spanning protein
gbs0258		-3.05759	3.46003	glyQ	Translation,ribosomal structure and biogenesis	Glycyl-tRNA synthetase alpha chain (EC 6.1.1.14)
gbs0259		-2.93183	2.42577		Lipid transport and metabolism	FMN-dependent NADH-azoreductase (EC 1.6.99.2)
gbs0260			2.19184	glyS	Translation,ribosomal structure and biogenesis	Glycyl-tRNA synthetase beta chain (EC 6.1.1.14)
gbs0262			10.6085		Function unknown	Hypothetical membrane spanning protein
gbs0263			-3.20879	glpK	Energy production and conversion	glycerol kinase
gbs0264		-2.52492	-2.66599	glpD	Energy production and conversion	Alpha-glycerophosphate oxidase (EC 1.1.3.21)
gbs0265		-2.73265	-2.11056	glpF	Carbohydrate transport and metabolism	Glycerol uptake facilitator protein
gbs0266		-2.92758	-4.36898	-	General function predicted	NADH peroxidase (EC 1.11.1.1)
gbs0267		-2.83409			Transcription	trans-acting positive regulator
gbs0269		-2.34907			Function unknown	Hypothetical protein
gbs0270			-2.49976		General function predicted	ABC transporter ATP-binding protein
gbs0271	2.16443		-2.52413		General function predicted	ABC transporter permease protein
gbs0273		-2.48602		proB	Amino acid transport and metabolism	Glutamate 5-kinase (EC 2.7.2.11)
gbs0275		-16.7798		mraW	Coenzyme transport and metabolism	S-adenosyl-methyltransferase mraW (EC 2.1.1.-)
gbs0276		-17.0311		ftsL	Cell cycle control, cell division and chromosome partitioning	Cell division protein ftsL
gbs0277		-3.83647			Cell wall/membrane biogenesis	Division specific D,D-transpeptidase Cell division protein ftsI
gbs0279			-3.21435		Translation,ribosomal structure and biogenesis	ATP-dependent RNA helicase
gbs0280	-2.68213	-83.454			General function predicted	ABC transporter substrate-binding protein
gbs0281	-2.76613	-34.8567	-5.54212	-	Amino acid transport and metabolism	Amino acid ABC transporter permease protein
gbs0282	-3.45054	-14.5901	-3.39703	-	Amino acid transport and metabolism	Amino acid transport ATP-binding protein
gbs0283		-6.36575		aapA	Function unknown	Hypothetical membrane associated protein
gbs0284		-2.25731		-	Posttranslational modification, protein turnover, chaperones	Thioredoxin reductase (EC 1.8.1.9)
gbs0286		3.10416		nadE	Coenzyme transport and metabolism	NH(3)-dependent NAD(+) synthetase (EC 6.3.5.1)
gbs0287	2.97945	4.85414	5.92902	pepC	Amino acid transport and metabolism	Aminopeptidase C (EC 3.4.22.40)
gbs0288		-2.56173		pbp1A	Cell wall/membrane biogenesis	Multimodular transpeptidase-transglycosylase PBP 1A
gbs0289		-14.6991	-2.84375	recU	Replication, recombination and repair	Recombination protein recU
gbs0290		2.16407			Function unknown	Hypothetical cytosolic protein
gbs0291		-2.89558		divIVA	Cell cycle control, cell division and chromosome partitioning	Cell division initiation protein DivIVA
gbs0292		-12.8715			Replication, recombination and repair	Methyltransferase (EC 2.1.1.-)
gbs0293		-7.00764			Function unknown	Hypothetical protein
gbs0294	-2.03746			luxS	General function predicted	Autoinducer-2 production protein luxS (EC 3.13.1.-)
gbs0295		-18.809	-3.35508		General function predicted	Hydrolase (HAD superfamily)
gbs0296	-2.29194	-22.1257		-	General function predicted	ABC transporter ATP-binding protein
gbs0297		-2.1019			General function predicted	ABC transporter permease protein
gbs0298		-6.16357	2.28906		Signal transduction mechanisms	Sensory Transduction Histidine Kinase (EC 2.7.3.-)
gbs0299		-4.42823			Transcription	Two-component response regulator
gbs0300		-2.97576			Function unknown	Hypothetical membrane spanning protein
gbs0301		-9.36073		gmk	Nucleotide transport and metabolism	Guanylate kinase (EC 2.7.4.8)
gbs0302		-9.22351		-	Transcription	DNA-directed RNA polymerase omega chain (EC 2.7.7.6)
gbs0305			2.0012		Translation,ribosomal structure and biogenesis	16S rRNA m(5)C 967 methyltransferase (EC 2.1.1.-)
gbs0306		-2.73028		pppL	General function predicted	Protein phosphatase 2C (EC 3.1.3.16)
gbs0308		-2.68961		yvqF	General function predicted	Transporter yvqF
gbs0311			2.01824		Posttranslational modification, protein turnover, chaperones	Peptidyl-prolyl cis-trans isomerase (EC 5.2.1.8)
gbs0312			-2.26906		Function unknown	Hypothetical protein
gbs0313		10.2236	30.6708		Posttranslational modification, protein turnover, chaperones	Pyruvate formate-lyase activating enzyme (EC 1.97.1.4)
gbs0315			5.35449		Transcription	Transcriptional regulatory protein
gbs0316	-3.42837	10.7732		-	Carbohydrate transport and metabolism	PTS system, cellobiose-specific IIA component (EC 2.7.1.69)
gbs0317	-3.10658	5.46225	18.242	-	Carbohydrate transport and metabolism	PTS system, cellobiose-specific IIB component (EC 2.7.1.69)
gbs0318		4.30057			Carbohydrate transport and metabolism	PTS system, cellobiose-specific IIC component (EC 2.7.1.69)
gbs0319		30.2974	72.9976	pflD	Energy production and conversion	Formate acetyltransferase (EC 2.3.1.54)
gbs0320	-2.09956	13.591	75.8807	mipB	Carbohydrate transport and metabolism	Transaldolase (EC 2.2.1.2)
gbs0321		9.44539	50.3354	gldA	Energy production and conversion	Glycerol dehydrogenase (EC 1.1.1.6)
gbs0322	-3.46622	-32.7018		cysK	Amino acid transport and metabolism	Cysteine synthase (EC 2.5.1.47)
gbs0324	-11.8853			comFA	Replication, recombination and repair	COMF operon protein 1
gbs0325	-5.75177			comFC	Replication, recombination and repair	COMF operon protein 3
gbs0326		2.5012	2.45677		Translation,ribosomal structure and biogenesis	Ribosome-associated factor Y
gbs0327	-2.02495	-2.27605		-	Amino acid transport and metabolism	Aspartokinase (EC 2.7.2.4)
gbs0328	-2.10272	-15.683	-2.24011	-	General function predicted	Beta-phosphoglucomutase (EC 5.4.2.6)
gbs0329	-2.33824	2.22592	-3.55511	phaB	Lipid transport and metabolism	Enoyl-CoA hydratase (EC 4.2.1.17)
gbs0330			-2.48367		Transcription	transcriptional regulator,MarR family
gbs0331			-2.65729	fabH	Lipid transport and metabolism	3-oxoacyl-(acyl carrier protein) synthase
gbs0332			-3.94366	acpP	Lipid transport and metabolism	acyl carrier protein
gbs0333		2.23786		fabK	Lipid transport and metabolism	Enoyl-[acyl-carrier protein] reductase (NADH) (EC 1.3.1.9)
gbs0334	-2.07799			fabD	Lipid transport and metabolism	Malonyl-CoA-[acyl-carrier-protein] transacylase (EC 2.3.1.39)
gbs0335	-2.48463		-6.6729	fabG	Lipid transport and metabolism	3-oxoacyl-[acyl-carrier protein] reductase (EC 1.1.1.100)
gbs0336			-4.14503	fabF	Lipid transport and metabolism	3-oxoacyl-(acyl carrier protein) synthase
gbs0337			-5.96347	accB	Lipid transport and metabolism	acetyl-CoA carboxylase
gbs0338		2.01214	-6.98141	fabZ	Lipid transport and metabolism	(3R)-hydroxyacyl-[acyl carrier protein] dehydratase (EC 4.2.1.60)
gbs0339		2.02846	-5.46052	accC	Lipid transport and metabolism	acetyl-CoA carboxylase
gbs0340	-2.10161	2.08117	-2.55126	accA	Lipid transport and metabolism	Acetyl-coenzyme A carboxylase carboxyl transferase subunit beta
gbs0341	-2.13032	2.32074	-4.40772	accD	Lipid transport and metabolism	Acetyl-coenzyme A carboxylase carboxyl transferase subunit alpha
gbs0344		-3.70667	-2.9991		Function unknown	Integral membrane protein
gbs0346	2.2395	2.73083	4.19821	manN	Carbohydrate transport and metabolism	PTS system, mannose-specific IID component (EC 2.7.1.69)
gbs0347			3.02053	manM	Carbohydrate transport and metabolism	PTS system, mannose-specific IIC component (EC 2.7.1.69)
gbs0348	2.07402	2.00154	2.18577	manL	Carbohydrate transport and metabolism	PTS system, mannose-specific IIAB component (EC 2.7.1.69)
gbs0349		-14.4322			General function predicted	Hydrolase (HAD superfamily)
gbs0350	-2.46401	-8.49762		-	Function unknown	Hypothetical protein
gbs0351		-7.85947	-3.00916		General function predicted	Permease
gbs0352	5.03825			-	General function predicted	Guanine-hypoxanthine permease
gbs0353		-3.26049	4.07538		Nucleotide transport and metabolism	ATP GTP hydrolase
gbs0354		-2.95078			General function predicted	Acetyltransferase, GNAT family
gbs0356	-2.95859	-3.77092	-2.65485	-	Function unknown	Hypothetical protein
gbs0357		-2.72495	-2.80122	hit	Nucleotide transport and metabolism	Adenosine 5 -monophosphoramidase
gbs0358			-3.44352		Function unknown	Hypothetical protein
gbs0364	-8.05587	-13.1848		-	Function unknown	Hypothetical protein
gbs0393	-3.49956	-4.23849	-3.23322	-	Function unknown	Hypothetical protein
gbs0402	-2.02705			-	General function predicted	TRSE PROTEIN
gbs0403	-6.41262	-2.18829		-	Function unknown	Hypothetical protein
gbs0404	-2.0673			-	Function unknown	Hypothetical protein
gbs0406		-2.30868			Function unknown	Hypothetical protein
gbs0407		-2.63156			Function unknown	Hypothetical protein
gbs0408		-2.37159			Function unknown	Hypothetical protein
gbs0410	-2.90047			-	Function unknown	Hypothetical protein
gbs0411		-6.04001			General function predicted	Phosphotransferase enzyme family
gbs0412		-4.9924			Translation,ribosomal structure and biogenesis	tRNA (m(7)G46) methyltransferase (EC 2.1.1.33)
gbs0413		-2.14488			Function unknown	Hypothetical cytosolic protein
gbs0414			-2.59105	nusA	Transcription	transcription elongation factor NusA
gbs0415			-2.80762		Function unknown	hypothetical cytosolic protein
gbs0417		2.31653		infB	Translation,ribosomal structure and biogenesis	Bacterial Protein Translation Initiation Factor 2 (IF-2)
gbs0419	3.31717	-3.08049		-	Lipid transport and metabolism	Esterase (EC 3.1.1.-)
gbs0422		-2.90411		copZ	Inorganic ion transport and metabolism	Copper chaperone copZ
gbs0423		-2.37176		-	Function unknown	Hypothetical membrane spanning protein
gbs0424		-2.08693		-	General function predicted	Hydrolase (HAD superfamily)
gbs0425		-3.18531	-2.73637	polA	Replication, recombination and repair	DNA polymerase I (EC 2.7.7.7)
gbs0426			-2.27972		General function predicted	CoA binding protein
gbs0427		-2.93307		perR	Transcription	Oxidative stress response regulator BosR
gbs0429	-2.02854	-2.94661			Transcription	Two-component response regulator SaeR
gbs0430		-2.17126			Signal transduction mechanisms	Sensory transduction protein kinase SaeS (EC 2.7.3.-)
gbs0431		-7.97923		-	Function unknown	Integral membrane protein
gbs0432	-3.43484	-9.8874		tgt	Translation,ribosomal structure and biogenesis	Queuine tRNA-ribosyltransferase (EC 2.4.2.29)
gbs0433	-4.14261			-	Function unknown	Zinc finger protein
gbs0434			4.06208		General function predicted	BioY protein
gbs0435			-2.06686		General function predicted	metal-dependent hydrolase
gbs0436			-3.17827		Nucleotide transport and metabolism	tRNA-specific adenosine deaminase
gbs0438		-2.19344	-5.93769		General function predicted	5-formyltetrahydrofolate cyclo-ligase (EC 6.3.3.2)
gbs0439		-2.11375	-2.99027		Function unknown	Integral membrane protein (Rhomboid family)
gbs0441		-4.71201		hasC	Cell wall/membrane biogenesis	UTP--glucose-1-phosphate uridylyltransferase (EC 2.7.7.9)
gbs0442		-7.9984		gpsA	Energy production and conversion	Glycerol-3-phosphate dehydrogenase [NAD(P)+] (EC 1.1.1.94)
gbs0443		-2.48077		rnpA	Transcription	Ribonuclease P protein component (EC 3.1.26.5)
gbs0446		-6.94935		-	Function unknown	Hypothetical cytosolic protein
gbs0447		-6.25544		recX	Transcription	Regulatory protein recX
gbs0448		-2.24503		-	Translation,ribosomal structure and biogenesis	tRNA (Uracil-5-) -methyltransferase (EC 2.1.1.35)
gbs0451	3.23642	-2.63974		-	Virulence	C5A peptidase precursor (EC 3.4.21.-)
gbs0452	2.31469	-11.6498			Cell wall/membrane biogenesis	alpha-L-Rha alpha-1,3-L-rhamnosyltransferase (EC 2.4.1.-)
gbs0453		-2.43948		nrdF.1	Nucleotide transport and metabolism	Ribonucleoside-diphosphate reductase beta chain (EC 1.17.4.1)
gbs0456		2.36409			Function unknown	Cell surface protein
gbs0457		2.88984			Function unknown	Hypothetical cytosolic protein
gbs0458	-6.16604		-5.85634	-	Transcription	Transcriptional regulator, AraC family
gbs0459	-7.57662		-3.38648	-	Function unknown	Hypothetical protein
gbs0460	-3.42284		-2.70997	-	General function predicted	4-carboxymuconolactone decarboxylase (EC 4.1.1.44)
gbs0461	-3.9097			-	Function unknown	Hypothetical cytosolic protein
gbs0462	-2.16706		-4.34219	-	Transcription	Transcriptional regulator, MerR family
gbs0466	-2.23613			-	Carbohydrate transport and metabolism	Aldose reductase (EC 1.1.1.21)
gbs0467	-2.2644	-2.45423		czcD	Inorganic ion transport and metabolism	Cobalt-zinc-cadmium resistance protein czcD
gbs0468	-2.00502	-5.77819		-	Transcription	Transcriptional regulator, TetR family
gbs0470	-2.27256		-2.83365	-	Function unknown	Cell surface protein
gbs0471			-2.28802		Mobile genetic element	plasmid stabilization system antitoxin protein
gbs0473	-2.14833			-	Function unknown	Hypothetical exported protein
gbs0474	-3.5385			-	Function unknown	Hypothetical cytosolic protein
gbs0475	-3.85801			-	Transcription	Transcriptional regulator, Cro CI family
gbs0476	-17.4874			-	Function unknown	Membrane protein
gbs0480	-2.34338	-2.70571		-	Function unknown	Hypothetical membrane spanning protein
gbs0481	-3.14923			-	Function unknown	Hypothetical protein
gbs0482	-2.48866	-2.17584			Mobile genetic element	DNA integration recombination inversion protein
gbs0488		-2.39024			Function unknown	Hypothetical cytosolic protein
gbs0493		2.11179			Function unknown	Hypothetical protein
gbs0495		-7.67362			Inorganic ion transport and metabolism	Magnesium and cobalt transport protein corA
gbs0496		-2.81124			Function unknown	Hypothetical cytosolic protein
gbs0497	2.24208			asnA	Amino acid transport and metabolism	Aspartate--ammonia ligase (EC 6.3.1.1)
gbs0498		-6.18251			Energy production and conversion	Thioredoxin
gbs0499		-4.70572			Replication, recombination and repair	Methyltransferase (EC 2.1.1.-)
gbs0500			2.93629		Function unknown	Hypothetical protein
gbs0500		-4.31863			Function unknown	Hypothetical protein
gbs0501		-5.43219	-2.56189		Coenzyme transport and metabolism	Phosphopantetheine adenylyltransferase (EC 2.7.7.3)
gbs0502		-5.04463			Posttranslational modification, protein turnover, chaperones	ATP-dependent endopeptidase Lon (EC 3.4.21.53)
gbs0503		-5.89885			Nucleotide transport and metabolism	5 -nucleotidase (EC 3.1.3.5)
gbs0504		-7.66811	-2.32144		Function unknown	Hypothetical cytosolic protein
gbs0505		-2.46733			General function predicted	Radical SAM family enzyme
gbs0507	-2.00287			-	Defense mechanisms	Multidrug resistance ABC transporter ATP-binding and permease protein
gbs0508	-2.99399			-	Defense mechanisms	Multidrug protein lipid ABC transporter family,
gbs0509	-2.35373			trpG	Amino acid transport and metabolism	Anthranilate synthase component II (EC 4.1.3.27)
gbs0510	-3.50159	-3.03028		-	General function predicted	BioY protein
gbs0512	-10.8977			-	Function unknown	Hypothetical protein
gbs0514	-3.56966			-	Lipid transport and metabolism	Long-chain-fatty-acid--CoA ligase (EC 6.2.1.3)
gbs0515		-2.19995	-2.81078	nth	Replication, recombination and repair	Endonuclease III (EC 4.2.99.18)
gbs0520		-8.93482		typA	Nucleotide transport and metabolism	GTP-binding protein TypA BipA
gbs0521		-5.84931	-4.22702		Function unknown	Hypothetical membrane spanning protein
gbs0523			3.90586	murG	Cell wall/membrane biogenesis	UDP-N-acetylglucosamine--N-acetylmuramyl-(pentapeptide) pyrophosphoryl-undecaprenol N-acetylglucosamine transferase (EC 2.4.1.227)
gbs0534		2.77565	3.30679	mutT	Replication, recombination and repair	Mutator mutT protein (7,8-dihydro-8-oxoguanine-triphosphatase) (EC 3.6.1.-)
gbs0536		-15.2802			Function unknown	Hypothetical cytosolic protein
gbs0537			4.96875	artQ	Amino acid transport and metabolism	Arginine transport system permease protein artQ
gbs0539		-6.98426	-2.16243		Carbohydrate transport and metabolism	Phosphoglucomutase (EC 5.4.2.2) Phosphomannomutase (EC 5.4.2.8)
gbs0540		-2.15144		folD	Coenzyme transport and metabolism	Methylenetetrahydrofolate dehydrogenase (NADP+) (EC 1.5.1.5) Methenyltetrahydrofolate cyclohydrolase (EC 3.5.4.9)
gbs0542		-2.33421	-2.63691	-	Replication, recombination and repair	Exodeoxyribonuclease VII large subunit (EC 3.1.11.6)
gbs0543		-2.54013	-4.52279	xseB	Replication, recombination and repair	Exodeoxyribonuclease VII small subunit (EC 3.1.11.6)
gbs0544		-3.65143	-8.61764	fps	Coenzyme transport and metabolism	Dimethylallyltransferase (EC 2.5.1.1) Geranyltranstransferase (EC 2.5.1.10)
gbs0545		-2.84859	-2.67422	-	Virulence	Hemolysin
gbs0546		-4.04293	-2.57923	argR1	Transcription	Arginine repressor, argR
gbs0547		-2.37564		recN	Replication, recombination and repair	DNA repair protein recN
gbs0549		-3.36811			General function predicted	Lipase Acylhydrolase with GDSL-like motif
gbs0550		-3.74104			Function unknown	Hypothetical membrane associated protein
gbs0551			2.05501		General function predicted	DNA-binding protein HU
gbs0552	-2.84096			-	Function unknown	Hypothetical protein
gbs0553	6.54765	3.54973	7.11499	pyrD	Nucleotide transport and metabolism	Dihydroorotate dehydrogenase (EC 1.3.3.1)
gbs0554		-2.19462	-2.34122		Defense mechanisms	Factor essential for expression of methicillin resistance
gbs0555		-2.76505	-2.27477	murM	Cell wall/membrane biogenesis	UDP-N-acetylmuramoylpentapeptide-lysine N(6)-alanyltransferase (EC 2.3.2.10) UDP-N-acetylmuramoylpentapeptide-lysine N(6)-seryltransferase (EC 2.3.2.-)
gbs0556		-3.21032	-2.95091		Cell wall/membrane biogenesis	UDP-N-acetylmuramoylpentapeptide-lysine N(6)-alanyltransferase (EC 2.3.2.10) UDP-N-acetylmuramoylpentapeptide-lysine N(6)-seryltransferase (EC 2.3.2.-)
gbs0557		-2.31856	-2.29426		General function predicted	Hydrolase (HAD superfamily)
gbs0558			-6.4744		Nucleotide transport and metabolism	dGTP triphosphohydrolase
gbs0559		-2.40924			Function unknown	Hypothetical cytosolic protein
gbs0560		-2.68601		pacL	Inorganic ion transport and metabolism	Calcium-transporting ATPase (EC 3.6.3.8)
gbs0561		-6.29366	-2.55645		General function predicted	Phosphoesterase
gbs0562		-8.4808		-	Carbohydrate transport and metabolism	Fructose-1,6-bisphosphatase (EC 3.1.3.11)
gbs0563		-3.86101	-2.00308	-	Energy production and conversion	iron-sulfur cluster-binding protein
gbs0564		-4.99867		prfB	Translation,ribosomal structure and biogenesis	Bacterial Peptide Chain Release Factor 2 (RF-2)
gbs0565		-2.38504	-2.2483	ftsE	Cell cycle control, cell division and chromosome partitioning	Cell division ATP-binding protein ftsE
gbs0566			-2.21119	ftsX	Cell cycle control, cell division and chromosome partitioning	cell division protein
gbs0567		-7.15212	-15.5238		General function predicted	CARBOXYMETHYLENEBUTENOLIDASE-RELATED PROTEIN
gbs0568		-3.93466	-4.88235		General function predicted	Hydroxyacylglutathione hydrolase (EC 3.1.2.6)
gbs0570		-4.37897		dinG	Replication, recombination and repair	ATP-dependent helicase, DinG family
gbs0571		-3.54501	2.00421	aspC	Amino acid transport and metabolism	Aspartate aminotransferase (EC 2.6.1.1)
gbs0572		-3.46614		asnS	Translation,ribosomal structure and biogenesis	Asparaginyl-tRNA synthetase (EC 6.1.1.22)
gbs0573	-8.60833			-	Function unknown	Integral membrane protein
gbs0574	-7.25389				Nucleotide transport and metabolism	Inosine-uridine preferring nucleoside hydrolase (EC 3.2.2.1)
gbs0575		-4.99877	-3.6418		Posttranslational modification, protein turnover, chaperones	Osmotically inducible protein C
gbs0580		-3.52333	-3.01172		Inorganic ion transport and metabolism	High-affinity zinc uptake system protein znuA precursor Hypothetical exported protein
gbs0581		-2.66699		rpmE	Translation,ribosomal structure and biogenesis	LSU ribosomal protein L31P
gbs0582		-4.64628	-2.29277		General function predicted	Phosphoesterase, DHH family protein
gbs0583	4.44881				Nucleotide transport and metabolism	Adenosine deaminase (EC 3.5.4.4)
gbs0584		-2.28885			Energy production and conversion	Flavodoxin
gbs0586			4.85885		Inorganic ion transport and metabolism	Chloride channel protein
gbs0589	-3.39816	-4.61622		-	Mobile genetic element	Transposase
gbs0594	-3.53633	-3.43048		-	General function predicted	ABC transporter permease protein
gbs0595	-2.96567			-	General function predicted	ABC transporter ATP-binding protein
gbs0596	-2.77526			-	General function predicted	ABC transporter permease protein
gbs0597		-2.68637			Function unknown	two-component response regulator VncR
gbs0598		-2.32987		ihk/vncS	Signal transduction mechanisms	two-component sensor histidine kinase VncS
gbs0601		-3.80641			General function predicted	Rod shape-determining protein rodA
gbs0602		-2.65042			General function predicted	Phosphatase
gbs0606		-2.32631	-3.64688		Replication, recombination and repair	Phosphohydrolase (MutT nudix family protein)
gbs0607		-3.72828			Function unknown	Hypothetical cytosolic protein
gbs0608	2.02831	2.08953	-2.07566	eno	Carbohydrate transport and metabolism	Enolase (EC 4.2.1.11)
gbs0609		-2.28211	-7.62853		Virulence	Streptodornase (EC 3.1.21.1)
gbs0611			2.61653	aroK	Amino acid transport and metabolism	Shikimate kinase (EC 2.7.1.71)
gbs0612			2.51726		Transcription	Transcriptional regulator, LytR family
gbs0613	-2.15363	-4.84169		-	Translation,ribosomal structure and biogenesis	23S rRNA m(5)U 1939 methyltransferase (EC 2.1.1.-)
gbs0614	-2.16882	-3.1907		-	Function unknown	Hypothetical protein
gbs0615			-2.1896		General function predicted	class B acid phosphatase
gbs0616	-2.15122		-3.00226	-	Function unknown	Hypothetical cytosolic protein
gbs0617		-3.94124			Function unknown	Hypothetical protein
gbs0618	-2.42274	-2.02832		-	Transcription	Transcriptional regulator, TetR family
gbs0621		-2.43652	-2.71625		Mobile genetic element	Transposase
gbs0622			-4.25061		Function unknown	Hypothetical protein
gbs0622	2.0493			-	Function unknown	Hypothetical protein
gbs0628		2.582			Function unknown	Hypothetical protein
gbs0631			2.86473		Cell wall/membrane biogenesis	Sortase
gbs0638		-2.2992	-3.67525		Function unknown	Hypothetical protein
gbs0640	-2.33197	-5.387			Carbohydrate transport and metabolism	Beta-lactamase family protein
gbs0641		-9.17996		drrA	Defense mechanisms	Daunorubicin resistance ATP-binding protein drrA
gbs0642		-9.18341			Defense mechanisms	Daunorubicin resistance transmembrane protein
gbs0643		-10.743			General function predicted	ABC transporter permease protein
gbs0644		4.63019		cylX	Function unknown	Hypothetical protein
gbs0645	2.59311	5.5205		cylD	Lipid transport and metabolism	Malonyl-CoA-[acyl-carrier-protein] transacylase (EC 2.3.1.39)
gbs0646	3.68019	6.83974		cylG	Lipid transport and metabolism	3-oxoacyl-[acyl-carrier protein] reductase (EC 1.1.1.100)
gbs0647	3.88471	4.29035		acpC	Lipid transport and metabolism	Acyl carrier protein
gbs0648	2.67265	3.99443		-	Lipid transport and metabolism	(3R)-hydroxymyristoyl-[acyl carrier protein] dehydratase (EC 4.2.1.-)
gbs0649	2.80532	4.22302		cylA	General function predicted	Hemolysin export ABC transporter ATP-binding protein
gbs0650	3.63892	2.49375		cylB	General function predicted	Hypothetical ABC transporter permease protein
gbs0651	3.35963	2.34512		cylE	Function unknown	Hypothetical protein
gbs0652	3.81041	2.44797		cylF	Amino acid transport and metabolism	Aminomethyltransferase (EC 2.1.2.10)
gbs0653	4.00995	2.29344		cylI	Lipid transport and metabolism	3-oxoacyl-[acyl-carrier-protein] synthase (EC 2.3.1.41) Chain length factor
gbs0654	3.85777	2.17712		cylJ	Carbohydrate transport and metabolism	UDP glycosyltransferase (EC 2.4.1.-)
gbs0655	2.70036	2.0769	-2.5137	cylK	Function unknown	Hypothetical protein
gbs0657	-2.20166			-	General function predicted	ABC transporter permease protein
gbs0658	-2.15854			-	Function unknown	Hypothetical protein
gbs0660		-2.79761	-2.35695		Function unknown	Hypothetical exported protein
gbs0661		-35.3647	-4.61694		Mobile genetic element	DNA-entry nuclease (EC 3.1.30.-)
gbs0662		-5.46765			Function unknown	DedA family protein
gbs0665			5.8929		Function unknown	Hypothetical protein
gbs0666		-3.25481			Transcription	Transcriptional regulators, LysR family
gbs0667	2.57219	2.23834		-	Function unknown	Hypothetical membrane spanning protein
gbs0668		5.36337	-2.00267	ddh	General function predicted	D-2-hydroxyacid dehydrogenase (EC 1.1.1.-)
gbs0671		-14.9632		lacZ	Carbohydrate transport and metabolism	Beta-glucuronidase (EC 3.2.1.31)
gbs0672		-3.1091			Transcription	Transcriptional regulator, GntR family
gbs0674	-2.42808				Carbohydrate transport and metabolism	Uronate isomerase (EC 5.3.1.12)
gbs0676	-2.03788				Carbohydrate transport and metabolism	Fructuronate reductase (EC 1.1.1.57)
gbs0677		-2.05181			General function predicted	Phosphoglycolate phosphatase (EC 3.1.3.18)
gbs0678	-2.38402	-3.27229		-	General function predicted	Beta-N-acetylhexosaminidase (EC 3.2.1.52)
gbs0680			-4.37385	ccpA	Transcription	catabolite control protein A
gbs0681		-2.90939	-9.30895		Carbohydrate transport and metabolism	Alpha-amylase (EC 3.2.1.1)
gbs0682		-2.74011	-3.38459		Cell wall/membrane biogenesis	Glycosyltransferase (EC 2.4.1.-)
gbs0683		-2.60685	-5.66397		Cell wall/membrane biogenesis	1,2-diacylglycerol 3-glucosyltransferase (EC 2.4.1.157)
gbs0684		-3.63682		thrS	Translation,ribosomal structure and biogenesis	Threonyl-tRNA synthetase (EC 6.1.1.3)
gbs0685	-3.17161			-	Transcription	Transcriptional regulatory protein
gbs0686		-3.2933			Function unknown	Hypothetical cytosolic protein
gbs0687	-2.68988		9.70314	-	Function unknown	Hypothetical membrane associated protein
gbs0688	-6.48275	18.4249	8.21622		Amino acid transport and metabolism	Glutamine transport system permease protein glnP
gbs0689	-6.80108	18.8113			Amino acid transport and metabolism	Glutamine transport system permease protein glnP
gbs0690	-4.22282	11.7062			Amino acid transport and metabolism	Glutamine-binding protein
gbs0691	-5.19456	6.90625			Amino acid transport and metabolism	Glutamine transport ATP-binding protein glnQ
gbs0692	-4.74319			-	Function unknown	Hypothetical protein
gbs0693	-5.39394			-	Function unknown	Hypothetical protein
gbs0694		-7.62155			Function unknown	Hypothetical protein
gbs0694	-6.07671			-	Function unknown	Hypothetical protein
gbs0696	-4.42198	-3.57827		-	Function unknown	Hypothetical protein
gbs0697	-4.14599			-	Function unknown	Hypothetical protein
gbs0698	-3.95425			-	Replication, recombination and repair	RepR protein
gbs0700	-3.34532		4.40809	-	Function unknown	Hypothetical protein
gbs0701	-3.26543			-	Function unknown	Hypothetical protein
gbs0702	-3.4496			-	Function unknown	Hypothetical protein
gbs0703	-2.0421			-	Function unknown	Hypothetical protein
gbs0708	-4.49483			-	Function unknown	Hypothetical protein
gbs0718			3.58986		Function unknown	Hypothetical protein
gbs0727		2.921			Function unknown	Hypothetical protein
gbs0728	-4.47564	2.05865		-	Function unknown	Hypothetical protein
gbs0729	-6.6463			-	Function unknown	Hypothetical protein
gbs0730	-2.51587	-2.50214		-	Function unknown	Hypothetical protein
gbs0741		-2.23736		vicR	Transcription	Two-component response regulator VicR
gbs0742		-2.00732		vicK	Signal transduction mechanisms	Two-component sensor histidine kinase VicK (EC 2.7.3.-)
gbs0744		-2.47021			Function unknown	Hypothetical membrane spanning protein
gbs0745	-2.18225	-4.09492		rncS	Transcription	Ribonuclease III (EC 3.1.26.3)
gbs0746		-3.43642		smc	Cell cycle control, cell division and chromosome partitioning	Chromosome partition protein smc
gbs0747	-2.1714	-10.198	-3.39526	-	General function predicted	Hydrolase (HAD superfamily)
gbs0748		-5.42034			General function predicted	Hydrolase (HAD superfamily)
gbs0749		-3.07964		ftsY	Cell cycle control, cell division and chromosome partitioning	Cell division protein ftsY
gbs0750		-2.56393			Function unknown	Hypothetical membrane spanning protein
gbs0751		-3.52759	3.14192		Function unknown	Hypothetical membrane spanning protein
gbs0752		-2.56249			Function unknown	Hypothetical protein
gbs0753		-2.93821			Energy production and conversion	Luciferase-like monooxygenase (EC 1.14.-.-)
gbs0754		-5.10312			Transcription	TRANSCRIPTION ACCESSORY PROTEIN (S1 RNA binding domain)
gbs0755		-2.42256			General function predicted	Metallopeptidase, SprT family (EC 3.4.24.-)
gbs0756		-2.56555			Transcription	Stress-responsive transcriptional regulator PspC
gbs0757			-2.0346	ptsK	Carbohydrate transport and metabolism	HPr kinase/phosphorylase
gbs0759			-2.6422		Function unknown	Hypothetical protein
gbs0761		-10.0708			Function unknown	Hypothetical protein
gbs0762		-4.53988			Amino acid transport and metabolism	Peptidase family U32
gbs0763		-7.32051			Amino acid transport and metabolism	Peptidase family U32
gbs0765	-2.13528		-2.55208	-	Function unknown	Hypothetical protein
gbs0766		-7.92989			Inorganic ion transport and metabolism	Manganese transport protein mntH
gbs0767		-5.6706			Coenzyme transport and metabolism	Diaminohydroxyphosphoribosylaminopyrimidine deaminase (EC 3.5.4.26) 5-amino-6-(5-phosphoribosylamino)uracil reductase (EC 1.1.1.193)
gbs0771		-7.97896		lysS	Translation,ribosomal structure and biogenesis	Lysyl-tRNA synthetase (EC 6.1.1.6)
gbs0772		-15.9534			General function predicted	Haloacid dehalogenase-like hydrolase
gbs0775	-2.18826	-14.4557			Carbohydrate transport and metabolism	NADH-ubiquinone oxidoreductase 39-40 kDa subunit homolog
gbs0776		-2.92289	-2.07059		Cell wall/membrane biogenesis	N-acetylmuramoyl-L-alanine amidase (EC 3.5.1.28)
gbs0777			3.22359		Function unknown	Integral membrane protein
gbs0778		-4.75524	-4.08965		Function unknown	Hypothetical exported protein
gbs0779		2.53462	4.28851	pepF	Amino acid transport and metabolism	Oligoendopeptidase F (EC 3.4.24.-)
gbs0780			-2.0956	ppc	Energy production and conversion	phosphoenolpyruvate carboxylase
gbs0781	-2.98321	-4.67077		ftsW	Cell cycle control, cell division and chromosome partitioning	Cell division protein ftsW
gbs0782	2.40435	2.6515		tuf	Translation,ribosomal structure and biogenesis	Protein Translation Elongation Factor Tu (EF-TU)
gbs0785		-2.86841			Cell wall/membrane biogenesis	Penicillin-binding protein
gbs0786		-2.05877	4.33177	recR	Replication, recombination and repair	Recombination protein recR
gbs0787		-4.27831		ddl	Cell wall/membrane biogenesis	D-alanine--D-alanine ligase (EC 6.3.2.4)
gbs0788		-6.16807		murF	Cell wall/membrane biogenesis	UDP-N-acetylmuramoyl-tripeptide--D-alanyl-D-alanine ligase (EC 6.3.2.10)
gbs0789	3.0041	2.53509		-	General function predicted	Transporter, MFS superfamily
gbs0790		2.38126		-	Function unknown	Hypothetical membrane spanning protein
gbs0791		3.7081		-	Function unknown	Surface anchor protein
gbs0792		-2.5576		prfC	Translation,ribosomal structure and biogenesis	Bacterial Peptide Chain Release Factor 3 (RF-3)
gbs0793		-4.37842		-	Function unknown	Hypothetical cytosolic protein
gbs0794		-12.8866			Inorganic ion transport and metabolism	Probable D-methionine transport ATP-binding protein metN
gbs0795	-2.26513	-10.6716			General function predicted	ABC transporter permease protein
gbs0797		-37.5171		deaD	Translation,ribosomal structure and biogenesis	ATP-dependent RNA helicase
gbs0799		-2.19576		-	Replication, recombination and repair	Methyltransferase (EC 2.1.1.-)
gbs0800		-6.34929		-	Lipid transport and metabolism	1-acyl-sn-glycerol-3-phosphate acyltransferase (EC 2.3.1.51)
gbs0802	-2.19919			comEC	Replication, recombination and repair	COME operon protein 3
gbs0803		-5.70507			General function predicted	Hydrolase (HAD superfamily)
gbs0804		-3.4999			Transcription	Catabolite control protein B
gbs0806			2.09447		Coenzyme transport and metabolism	Biotin synthesis protein bioC
gbs0809		-7.9996		licT	Transcription	Transcription antiterminator, BglG family
gbs0810		-12.5574		-	Carbohydrate transport and metabolism	PTS system, beta-glucoside-specific IIABC component (EC 2.7.1.69)
gbs0811		-3.61373		bglA	Carbohydrate transport and metabolism	6-phospho-beta-glucosidase (EC 3.2.1.86)
gbs0812		-2.36275		-	Transcription	Transcriptional regulatory protein
gbs0814		-2.33768		-	Carbohydrate transport and metabolism	Gluconate permease
gbs0815		-2.10084		-	Amino acid transport and metabolism	Peptidase family S11
gbs0816		-2.32148		-	Transcription	Transcriptional regulator, MarR family
gbs0817		-13.7208		queA	Coenzyme transport and metabolism	S-adenosylmethionine:tRNA ribosyltransferase-isomerase (EC 5.-.-.-)
gbs0819	-4.71281		-4.03472	nagB	Carbohydrate transport and metabolism	Glucosamine-6-phosphate isomerase (EC 3.5.99.6)
gbs0820			2.15859		Energy production and conversion	Glutathione S-transferase family protein
gbs0821	-2.30685	-2.76482		-	Translation,ribosomal structure and biogenesis	Ribosomal small subunit pseudouridine synthase A (EC 4.2.1.70)
gbs0822		-2.13923			General function predicted	Transporter, MFS superfamily
gbs0827		-4.80322	3.44899	prsA	Posttranslational modification, protein turnover, chaperones	Peptidyl-prolyl cis-trans isomerase (EC 5.2.1.8)
gbs0830	-2.43908		2.80724	-	Function unknown	Hypothetical membrane spanning protein
gbs0831		-4.28568			Cell wall/membrane biogenesis	Lipopolysaccharide 1,2-glucosyltransferase (EC 2.4.1.58)
gbs0832	-2.59098	4.21553	24.5476	-	Function unknown	Hypothetical protein
gbs0833	-2.53287	3.58269	23.7919	-	Transcription	Transcriptional regulator, Cro CI family
gbs0834	-3.51643	2.48941	20.2541	-	Function unknown	Hypothetical membrane spanning protein
gbs0835	-4.38983			-	General function predicted	Thiamine transporter
gbs0836		-3.24464		nrdF.2	Nucleotide transport and metabolism	Ribonucleoside-diphosphate reductase beta chain (EC 1.17.4.1)
gbs0837		-3.30577		nrdE.2	Nucleotide transport and metabolism	Ribonucleoside-diphosphate reductase alpha chain (EC 1.17.4.1)
gbs0838		-5.6029		nrdH	Posttranslational modification, protein turnover, chaperones	Glutaredoxin
gbs0841			2.35238	gapN	Energy production and conversion	NADP-dependent glyceraldehyde-3-phosphate dehydrogenase (EC 1.2.1.9)
gbs0843	-2.22054	-2.10953	-3.10732	deaD2	Translation,ribosomal structure and biogenesis	ATP-dependent RNA helicase
gbs0844		-29.6027		udk	Nucleotide transport and metabolism	Uridine kinase (EC 2.7.1.48)
gbs0845		-8.13096			General function predicted	GAF domain-containing proteins
gbs0846		-4.8013	-2.73769		Replication, recombination and repair	DNA polymerase III subunit gamma tau (EC 2.7.7.7)
gbs0847		-2.97922	2.02434		Function unknown	Hypothetical protein
gbs0848		-5.06563	-2.74074	birA	Transcription	Biotin operon repressor
gbs0849		-4.98439	-3.39018	metK	Coenzyme transport and metabolism	S-adenosylmethionine synthetase (EC 2.5.1.6)
gbs0850	-5.14692			-	Function unknown	Hypothetical protein
gbs0851	-4.6912			-	Function unknown	Hypothetical protein
gbs0852		-3.01286			Function unknown	Hypothetical protein
gbs0854	-3.26304			-	Nucleotide transport and metabolism	Hydroxymethylpyrimidine transport system permease protein
gbs0855	-2.28759				General function predicted	Transporter
gbs0856	-8.12557				Nucleotide transport and metabolism	Hydroxymethylpyrimidine transport system permease protein
gbs0857	-3.23934		5.38713	-	Transcription	Transcriptional activator tenA
gbs0858	-6.32694				Coenzyme transport and metabolism	Phosphomethylpyrimidine kinase (EC 2.7.4.7)
gbs0859		2.27811			Coenzyme transport and metabolism	Hydroxyethylthiazole kinase (EC 2.7.1.50)
gbs0861		-4.60177		murZ	Cell wall/membrane biogenesis	UDP-N-acetylglucosamine 1-carboxyvinyltransferase (EC 2.5.1.7)
gbs0862		-7.71687	-3.97178	-	Translation,ribosomal structure and biogenesis	Ribosomal-protein-S5-alanine acetyltransferase (EC 2.3.1.128)
gbs0863		-5.60776	-4.47752	-	Transcription	Cytosolic protein containing multiple CBS domains
gbs0864		-2.50689	-2.03846	map	Translation,ribosomal structure and biogenesis	Methionine aminopeptidase (EC 3.4.11.18)
gbs0865			-2.70186		Transcription	ribonuclease BN
gbs0866	-2.60972	-2.24375		-	Cell wall/membrane biogenesis	Bactoprenol-linked monosaccharide translocase (flippase type)
gbs0867		-15.0791			Function unknown	Hypothetical membrane spanning protein
gbs0868			-2.10926	lig	Nucleotide transport and metabolism	DNA ligase
gbs0869			-3.53144		Signal transduction mechanisms	diacylglycerol kinase family
gbs0870		-2.05574	-3.42493		Carbohydrate transport and metabolism	Pullulanase (EC 3.2.1.41)
gbs0871			-2.15534		Carbohydrate transport and metabolism	1,4-alpha-glucan branching enzyme (EC 2.4.1.18)
gbs0872	2.13426			glgC	Carbohydrate transport and metabolism	Glucose-1-phosphate adenylyltransferase catalytic subunit (EC 2.7.7.27)
gbs0873	2.49707			-	Carbohydrate transport and metabolism	Glucose-1-phosphate adenylyltransferase regulatory subunit (EC 2.7.7.27)
gbs0874			-3.01288		Carbohydrate transport and metabolism	Glycogen synthase (EC 2.4.1.21)
gbs0875			-3.3487	atpE	Energy production and conversion	ATP synthase C chain
gbs0876			-3.09897	atpB	Energy production and conversion	ATP synthase subunit A
gbs0877			-5.30474	atpF	Energy production and conversion	ATP synthase B chain
gbs0878			-2.97971	atpH	Energy production and conversion	ATP synthase subunit D
gbs0879			-3.73334	atpA	Energy production and conversion	ATP synthase subunit A
gbs0880			-4.5144	atpG	Energy production and conversion	ATP synthase subunit C
gbs0881			-4.13676	atpD	Energy production and conversion	ATP synthase subunit B
gbs0882			-2.75369	atpC	Energy production and conversion	ATP synthase subunit epsilon
gbs0883		-3.13836		murA	Cell wall/membrane biogenesis	UDP-N-acetylglucosamine 1-carboxyvinyltransferase (EC 2.5.1.7)
gbs0884		-2.27204		epuA	General function predicted	EpuA protein
gbs0885	-2.0443	-5.56522		endA	Mobile genetic element	DNA-entry nuclease (EC 3.1.30.-)
gbs0888		2.70288	9.00385	pheT	Translation,ribosomal structure and biogenesis	Phenylalanyl-tRNA synthetase beta chain (EC 6.1.1.20)
gbs0890		-2.69828		rexB	Replication, recombination and repair	ATP-dependent nuclease subunit B
gbs0893		-2.05507		thdF	Translation,ribosomal structure and biogenesis	tRNA (5-carboxymethylaminomethyl-2-thiouridylate) synthase
gbs0894			-2.4127		General function predicted	ABC transporter ATP-binding protein
gbs0895			-2.81351	acoA	Energy production and conversion	pyruvate dehydrogenase E1 component alpha subunit
gbs0896			-2.38296	acoB	Energy production and conversion	pyruvate dehydrogenase E1 component beta subunit
gbs0901		-3.38195			Cell wall/membrane biogenesis	UDP-N-acetylmuramoylalanyl-D-glutamate--2,6-diaminopimelate ligase (EC 6.3.2.13)
gbs0902			-2.7416		Function unknown	hypothetical membrane spanning protein
gbs0903			-4.37691		Function unknown	hypothetical membrane associated protein
gbs0905	-2.13483			-	Function unknown	Hypothetical protein
gbs0906		2.0244			Function unknown	Hypothetical protein
gbs0907	-2.2754	-2.46795		hemN	Coenzyme transport and metabolism	Oxygen-independent coproporphyrinogen-III oxidase (EC 1.3.99.22)
gbs0908	-2.50785	-2.15333		-	Lipid transport and metabolism	Acyl-[acyl-carrier-protein] hydrolase (EC 3.1.2.14)
gbs0910	-2.59836			-	Function unknown	Hypothetical membrane spanning protein
gbs0911			-2.93589		Function unknown	hypothetical cytosolic protein
gbs0912			-4.69733		Function unknown	hypothetical cytosolic protein
gbs0913			-4.13116		Function unknown	hypothetical cytosolic protein
gbs0914			-5.402		Function unknown	Hypothetical protein
gbs0916			2.3602	ndk	Nucleotide transport and metabolism	Nucleoside diphosphate kinase (EC 2.7.4.6)
gbs0917		-2.41902		lepA	Nucleotide transport and metabolism	GTP-binding protein lepA
gbs0919		-8.3716			General function predicted	Metal dependent hydrolase
gbs0920		-5.13314			General function predicted	Acetyltransferase (EC 2.3.1.-)
gbs0922		-3.75665	-3.99845		Inorganic ion transport and metabolism	Calcium-transporting ATPase (EC 3.6.3.8)
gbs0923	-2.07812	-3.87484	-5.91395	-	General function predicted	Lipase
gbs0924	-2.71316	-8.24701		-	Cell wall/membrane biogenesis	O-acetyltransferase (EC 2.3.1.-)
gbs0925		-2.46854			General function predicted	Putative membrane-associated alkaline phosphatase
gbs0926			-2.57035		General function predicted	ABC transporter permease protein
gbs0927		-2.54117	-5.76423		General function predicted	ABC transporter ATP-binding protein
gbs0928		-2.6869			Transcription	Transcriptional regulator, GntR family
gbs0933		-2.91984		glmS	Cell wall/membrane biogenesis	Glucosamine--fructose-6-phosphate aminotransferase [isomerizing] (EC 2.6.1.16)
gbs0934	-2.92389	-4.64351		-	Inorganic ion transport and metabolism	PhnA protein
gbs0936		2.48658			Amino acid transport and metabolism	Histidine transport ATP-binding protein hisP
gbs0937		2.57918			Amino acid transport and metabolism	Histidine-binding protein
gbs0939	-2.4856	-4.29389		coaA	Coenzyme transport and metabolism	Pantothenate kinase (EC 2.7.1.33)
gbs0940	-2.31675	-19.2846	-2.4184	-	Translation,ribosomal structure and biogenesis	16S rRNA m(2)G 1207 methyltransferase (EC 2.1.1.52)
gbs0941		-6.71635	-2.35858	cdd	Nucleotide transport and metabolism	Cytidine deaminase (EC 3.5.4.5)
gbs0943	2.02298	-6.80983		-	General function predicted	Nucleoside transport ATP-binding protein
gbs0944		-2.19163			Nucleotide transport and metabolism	Nucleoside transport system permease protein
gbs0945			-3.05966		Nucleotide transport and metabolism	nucleoside transport system permease protein
gbs0946			5.90707		General function predicted	NADH oxidase H2O-forming (EC 1.6.-.-)
gbs0947	2.14171	3.39965	2.88588	ldh	Energy production and conversion	L-lactate dehydrogenase (EC 1.1.1.27)
gbs0948		-4.05899		gyrA	Replication, recombination and repair	DNA gyrase subunit A (EC 5.99.1.3)
gbs0949		-3.51008			Cell wall/membrane biogenesis	Sortase
gbs0950		-2.17337			General function predicted	Glyoxalase family protein
gbs0951	-2.55342	-7.70068		-	Function unknown	Hypothetical exported protein
gbs0953		-5.78963		guaA	Nucleotide transport and metabolism	GMP synthase [glutamine-hydrolyzing] (EC 6.3.5.2)
gbs0954		-2.62947			Transcription	Transcriptional regulator, GntR family
gbs0958		-12.7294			Function unknown	Hypothetical protein
gbs0962			-2.53618	salY	General function predicted	ABC transporter permease protein
gbs0964			-3.11276		Signal transduction mechanisms	Two-component sensor histidine kinase (EC 2.7.3.-)
gbs0966		23.1843		oppA	Amino acid transport and metabolism	Oligopeptide-binding protein oppA
gbs0985	-3.17195				Function unknown	Hypothetical protein
gbs0987	-2.91427	-2.60411	-3.44408	-	Function unknown	Hypothetical protein
gbs0988	-2.71609		-3.97305	-	Function unknown	Putative adhesin M28_Spy1326 homolog
gbs0989		-2.25426			Function unknown	Hypothetical protein
gbs0990	-2.42036	-3.07593	-2.35971	-	Function unknown	Hypothetical protein
gbs0991	-4.02978				Replication, recombination and repair	DNA topoisomerase III (EC 5.99.1.2)
gbs0993	-2.16464			-	Function unknown	Hypothetical protein
gbs0994	-4.52415			-	Function unknown	Hypothetical cytosolic protein
gbs0995	-2.51352	-2.57733		-	Function unknown	Hypothetical protein
gbs0996	-2.65338				Mobile genetic element	DNA-entry nuclease (EC 3.1.30.-)
gbs0997	-2.47966			-	Function unknown	Hypothetical protein
gbs0998	-2.13672			-	Function unknown	Hypothetical protein
gbs0999	-5.2708	-7.25495		-	Function unknown	Hypothetical protein
gbs1000	-3.36744	-5.36171		-	Function unknown	Hypothetical protein
gbs1002	-2.75474			-	Function unknown	Hypothetical protein
gbs1003	-2.04326		-5.34743	-	Function unknown	Hypothetical protein
gbs1017		-2.36551		ffh	Intracellular trafficking, secretion, and vesicular transport	Signal recognition particle
gbs1018		-6.28053		ylxM	Intracellular trafficking, secretion, and vesicular transport	Signal recognition particle associated protein
gbs1021		-3.03543		pepN	Amino acid transport and metabolism	Aminopeptidase N (EC 3.4.11.15)
gbs1022			-2.14108	phoU	Inorganic ion transport and metabolism	phosphate transport system protein
gbs1024	-2.20378			pstB2	Inorganic ion transport and metabolism	Phosphate transport ATP-binding protein pstB
gbs1025	-2.21363	-2.20242	-2.07686	pstA	Inorganic ion transport and metabolism	Phosphate transport system permease protein pstA
gbs1027			-2.04862	pstS	Inorganic ion transport and metabolism	phosphate-binding protein
gbs1028		-2.64732			Translation,ribosomal structure and biogenesis	Putative 23S rRNA m(5)C methyltransferase (EC 2.1.1.-)
gbs1029			2.39328		Carbohydrate transport and metabolism	Myo-inositol-1(or 4)-monophosphatase (EC 3.1.3.25)
gbs1030		-3.98517			Function unknown	Hypothetical cytosolic protein
gbs1031		-3.90129		spxA	Inorganic ion transport and metabolism	Arsenate reductase family protein
gbs1032		-5.41616		mreA	Coenzyme transport and metabolism	Riboflavin kinase (EC 2.7.1.26) FMN adenylyltransferase (EC 2.7.7.2)
gbs1033		-3.39704		truB	Translation,ribosomal structure and biogenesis	tRNA pseudouridine synthase B (EC 4.2.1.70)
gbs1034	-2.23903		-2.07099	-	General function predicted	Acetyltransferase (EC 2.3.1.-)
gbs1035	-2.43182			-	Function unknown	Hypothetical protein
gbs1037		-4.14401	-3.19702		Amino acid transport and metabolism	CAAX amino terminal protease family
gbs1038	-2.67098	-3.07655	-3.46352	-	General function predicted	ABC transporter permease protein
gbs1039	-2.73485			-	General function predicted	ABC transporter ATP-binding protein
gbs1040		-5.54415			Replication, recombination and repair	DNA topoisomerase I (EC 5.99.1.2)
gbs1042	-2.37723	-3.39377		-	Inorganic ion transport and metabolism	Ferric anguibactin-binding protein
gbs1043	-2.11529	-2.97037			Inorganic ion transport and metabolism	Ferric anguibactin transport ATP-binding protein
gbs1044		-4.17888			Inorganic ion transport and metabolism	Ferric anguibactin transport system permease protein fatC
gbs1045		-5.98666			Inorganic ion transport and metabolism	Ferric anguibactin transport system permease protein fatD
gbs1046	-2.06695	-3.99089	-3.36907	-	Cell wall/membrane biogenesis	O-acetyltransferase (cell wall biosynthesis) (EC 2.3.1.-)
gbs1047		-4.14121		rnhB	Transcription	Ribonuclease HII (EC 3.1.26.4)
gbs1048		-5.54164	-2.37157		Nucleotide transport and metabolism	GTP-binding protein
gbs1049	-4.21966	-12.559	-4.44835	-	Function unknown	Hypothetical exported protein
gbs1050	4.40437	4.17748	13.2744	-	Transcription	Carbon starvation protein A
gbs1053		-2.4557			Function unknown	Hypothetical protein
gbs1054		-2.09258			Function unknown	Hypothetical protein
gbs1057		-2.37833			Function unknown	Hypothetical protein
gbs1061	4.12657			-	Function unknown	Hypothetical protein
gbs1062	3.78547			-	Function unknown	Hypothetical cytosolic protein
gbs1063	2.25099			-	Function unknown	Hypothetical protein
gbs1064	2.6324			-	Function unknown	Hypothetical protein
gbs1065	3.4612			-	Function unknown	Hypothetical protein
gbs1066	3.17147			-	Function unknown	Hypothetical protein
gbs1067	3.19613			-	Function unknown	Hypothetical protein
gbs1068	5.66346			-	Cell cycle control, cell division and chromosome partitioning	DNA segregation ATPase and related proteins (FtsK SpoIIIE family)
gbs1069	5.13247	3.93439	5.66233	-	Function unknown	Hypothetical protein
gbs1070	4.77285	3.81099		-	Function unknown	Hypothetical membrane associated protein
gbs1071	4.68516	4.46473		-	Function unknown	Hypothetical protein
gbs1072	4.11481	3.29084		-	Function unknown	Hypothetical protein
gbs1073	4.62836	4.79021		-	Mobile genetic element	Phage infection protein
gbs1074	4.90577	7.45364	3.88616	-	Function unknown	Hypothetical protein
gbs1075	3.7582	6.50789	7.03526	-	Function unknown	Hypothetical cytosolic protein
gbs1076	4.04361	7.30035	4.0012	-	Function unknown	Hypothetical secreted protein
gbs1077	6.0098	7.30452		carB	Amino acid transport and metabolism	Carbamoyl-phosphate synthase large chain (EC 6.3.5.5)
gbs1078	6.27008	7.52518		carA	Amino acid transport and metabolism	Carbamoyl-phosphate synthase small chain (EC 6.3.5.5)
gbs1079	7.08982	4.53719		pyrB	Nucleotide transport and metabolism	Aspartate carbamoyltransferase (EC 2.1.3.2)
gbs1080	3.73933	3.58364		pyrC	Nucleotide transport and metabolism	Dihydroorotase (EC 3.5.2.3)
gbs1081	4.68654	2.74503		pyrE	Nucleotide transport and metabolism	Orotate phosphoribosyltransferase (EC 2.4.2.10)
gbs1082	5.61558	2.26813	3.87	pyrF	Nucleotide transport and metabolism	Orotidine 5 -phosphate decarboxylase (EC 4.1.1.23)
gbs1084		-2.13795			General function predicted	ABC transporter ATP-binding protein
gbs1087	3.47789	2.98127		-	Function unknown	Hypothetical protein
gbs1089	3.13267	4.08581		fhs.1	Nucleotide transport and metabolism	Formate--tetrahydrofolate ligase (EC 6.3.4.3)
gbs1090		-3.40079		lplA	Coenzyme transport and metabolism	Lipoate-protein ligase A (EC 6.3.2.-)
gbs1091		-5.50779			Transcription	SIR2 family protein
gbs1092		-5.9598			General function predicted	ATPase associated with chromosome architecture replication
gbs1093		-7.9295			Amino acid transport and metabolism	Glycine cleavage system H protein
gbs1094		-18.3876			Energy production and conversion	Luciferase-like monooxygenase (EC 1.14.-.-)
gbs1095		-5.35074			Energy production and conversion	NADH-dependent flavin oxidoreductase yqiG (EC 1.-.-.-)
gbs1096		-11.8238	-3.14468		Coenzyme transport and metabolism	Lipoate-protein ligase A (EC 6.3.2.-)
gbs1097		-2.01343		dpfB	Coenzyme transport and metabolism	Phosphopantothenate--cysteine ligase (EC 6.3.2.5)
gbs1101	-2.97019			-	Function unknown	Hypothetical protein
gbs1102	-2.58483			-	Defense mechanisms	Multidrug protein lipid ABC transporter family, ATP-binding and permease protein
gbs1104	-2.06434			-	General function predicted	Antigen
gbs1105	-2.57346			-	Function unknown	Hypothetical protein
gbs1107		-3.47484			Translation,ribosomal structure and biogenesis	Sua5 YciO YrdC YwlC family protein
gbs1108		-3.51825	2.5575	hemK	Translation,ribosomal structure and biogenesis	Peptide release factor-glutamine N5-methyltransferase (EC 2.1.1.-)
gbs1109		-2.92178		prfA	Translation,ribosomal structure and biogenesis	Bacterial Peptide Chain Release Factor 1 (RF-1)
gbs1110		-5.04603		-	Nucleotide transport and metabolism	Thymidine kinase (EC 2.7.1.21)
gbs1112	-2.04751			apbE	General function predicted	Iron-sulfur cluster assembly repair protein ApbE
gbs1113		2.04724			General function predicted	NADPH-dependent FMN reductase family protein
gbs1114		3.07675			General function predicted	Oxidoreductase (EC 1.1.1.-)
gbs1115		2.27097			General function predicted	Formate nitrite transporter family protein
gbs1116		2.88112	-2.61861		Nucleotide transport and metabolism	Xanthine permease
gbs1117		3.06172		xpt	Nucleotide transport and metabolism	Xanthine phosphoribosyltransferase (EC 2.4.2.-)
gbs1118	-2.10425			-	Function unknown	Hypothetical protein
gbs1119		-2.93696			Function unknown	hypothetical phage protein
gbs1120	-4.54844			-	Cell cycle control, cell division and chromosome partitioning	Chromosome partitioning protein parB Adenine-specific methyltransferase (EC 2.1.1.72)
gbs1125	-8.6752			-	Function unknown	Hypothetical protein
gbs1126			4.65288		Function unknown	LtrC-like protein
gbs1129	-3.33165			-	Function unknown	Hypothetical protein
gbs1132	-2.61758			-	Function unknown	Hypothetical protein
gbs1134	-3.16001			-	Function unknown	Hypothetical protein
gbs1135	-3.10387				General function predicted	TRSE PROTEIN
gbs1137	-2.3014			-	Function unknown	Hypothetical protein
gbs1140	-7.25148	-3.68641		-	Function unknown	Hypothetical protein
gbs1142		2.1862	6.48769		Function unknown	Hypothetical protein
gbs1143	-3.01084	-5.37529		epf	Function unknown	Cell surface protein
gbs1144		-2.2594	-2.22403		Function unknown	Cell surface protein
gbs1146	-8.50949	-5.51357		-	Function unknown	Hypothetical protein
gbs1149	-2.68919				General function predicted	Replication initiator protein
gbs1151	-8.5			-	Function unknown	Hypothetical protein
gbs1154	2.44368	8.79185		guaC	Nucleotide transport and metabolism	GMP reductase (EC 1.7.1.7)
gbs1155		-25.1955			Defense mechanisms	Multidrug resistance protein B
gbs1157		-3.77354			Inorganic ion transport and metabolism	Kup system potassium uptake protein
gbs1158	-2.16549			-	General function predicted	Short chain dehydrogenase
gbs1159		-5.40599		pta	Energy production and conversion	Phosphate acetyltransferase (EC 2.3.1.8)
gbs1160		-2.49288		-	Translation,ribosomal structure and biogenesis	Ribosomal large subunit pseudouridine synthase D (EC 4.2.1.70)
gbs1161		-8.53184		ppnK	General function predicted	ATP-NAD kinase (EC 2.7.1.23)
gbs1162		-6.03959	4.12189	-	Nucleotide transport and metabolism	GTP pyrophosphokinase homolog
gbs1165		-2.24677	-2.69266	nifS2	Amino acid transport and metabolism	Cysteine desulfurase (EC 2.8.1.7) Selenocysteine lyase (EC 4.4.1.16)
gbs1166		-2.53174	-4.22216		Function unknown	Hypothetical cytosolic protein
gbs1167		-2.2346	-2.31883		General function predicted	AT-rich DNA-binding protein
gbs1170			4.17643		Carbohydrate transport and metabolism	6-phospho-beta-glucosidase (EC 3.2.1.86)
gbs1171		-3.16453			Amino acid transport and metabolism	Lipase Acylhydrolase family protein
gbs1172		-3.20989			General function predicted	Hydrolase (HAD superfamily)
gbs1173	-3.82167	-25.3766		-	Transcription	Transcriptional regulator, AraC family
gbs1174		-2.75919			Inorganic ion transport and metabolism	Chloride channel protein
gbs1177			5.23005	potB	Amino acid transport and metabolism	Spermidine putrescine transport system permease protein potB
gbs1179		-6.45791		murB	Cell wall/membrane biogenesis	UDP-N-acetylenolpyruvoylglucosamine reductase (EC 1.1.1.158)
gbs1181			2.82353	folQ	Coenzyme transport and metabolism	Dihydroneopterin aldolase (EC 4.1.2.25)
gbs1182		2.02168		folP	Coenzyme transport and metabolism	Dihydropteroate synthase (EC 2.5.1.15)
gbs1188		-3.28436			General function predicted	Polysaccharide deacetylase
gbs1193		-2.41152			Function unknown	Hypothetical membrane spanning protein
gbs1195	5.13799	2.70655		ska	Virulence	Streptokinase
gbs1196	-4.18136			-	Transcription	Transcriptional regulator, Cro CI family
gbs1196		-2.89146			Transcription	Transcriptional regulator, Cro CI family
gbs1197	-3.00554			-	Function unknown	Hypothetical protein
gbs1198			-3.09098	tpx	Energy production and conversion	Thioredoxin peroxidase (EC 1.11.1.15)
gbs1199		-20.9681	-4.81291		Function unknown	Hypothetical protein
gbs1200		-8.85423			General function predicted	Hydrolase (HAD superfamily)
gbs1201		-7.81051	-4.69528		Inorganic ion transport and metabolism	NAD-dependent K+ or Na+ uptake system component Transcriptional regulator, GntR family
gbs1202	-2.4171			-	Posttranslational modification, protein turnover, chaperones	General stress protein, Gls24 family
gbs1208	-2.49545			-	Function unknown	Integral membrane protein
gbs1209		-4.01465		pcrA	Replication, recombination and repair	DNA helicase II (EC 3.6.1.-)
gbs1210		-8.30799			Secondary metabolites biosynthesis, transport and catabolism	Thioesterase superfamily protein
gbs1212	2.17526			-	Amino acid transport and metabolism	Na(+)-linked D-alanine glycine permease
gbs1213		-8.13014	-2.7932		Inorganic ion transport and metabolism	Cobalt-zinc-cadmium resistance protein czcD
gbs1214	-2.92685	-3.21273			Cell wall/membrane biogenesis	Murein hydrolase exporter
gbs1215		-4.21025			Cell wall/membrane biogenesis	Murein hydrolase export regulator
gbs1216		-2.28224			Mobile genetic element	Phage protein
gbs1217	-3.7449			-	Function unknown	Hypothetical protein
gbs1218			2.41804		Function unknown	Hypothetical protein
gbs1218	-3.69682	-14.6204		-	Function unknown	Hypothetical protein
gbs1220	-2.43078	-4.28838		-	Function unknown	Hypothetical protein
gbs1220		-3.98809			Function unknown	Hypothetical protein
gbs1221			-3.3094		mobile genetic element	Phage transcriptional repressor
gbs1222	-2.79627		-2.71123		Mobile genetic element	Phage protein
gbs1223	-2.84636	-3.36259		-	Function unknown	Hypothetical protein
gbs1224		-4.23559		int.3	Mobile genetic element	DNA integration recombination inversion protein
gbs1225		-4.5119		-	Translation,ribosomal structure and biogenesis	SSU ribosomal protein S1P
gbs1228		-2.77573		parC	Replication, recombination and repair	Topoisomerase IV subunit A (EC 5.99.1.-)
gbs1229	-2.21759	-8.68468		parE	Replication, recombination and repair	Topoisomerase IV subunit B (EC 5.99.1.-)
gbs1230			-4.11482		Function unknown	Hypothetical protein
gbs1231		-2.71838		ung	Nucleotide transport and metabolism	Uracil-DNA glycosylase (EC 3.2.2.-)
gbs1232		-2.33408	-3.09461		Function unknown	Hypothetical protein
gbs1234			2.6563	neuD	General function predicted	Sialic acid biosynthesis protein NeuD
gbs1237.1		-2.16088		cpsL	Cell wall/membrane biogenesis	beta-D-Galp alpha-2,3-sialyltransferase (EC 2.4.99.-)
gbs1238		-2.53039		CpsIaJ	Cell wall/membrane biogenesis	beta-D-GlcNAc beta-1,4-galactosyltransferase (EC 2.4.1.-)
gbs1239		-4.98398		hasA	Cell wall/membrane biogenesis	beta-D-Galp beta-1,3-N-acetylglucosaminyltransferase (EC 2.4.1.-)
gbs1240	-2.5451	-4.9246		cpsI	Cell wall/membrane biogenesis	Secreted polysaccharide polymerase
gbs1241		-3.19058		cpsG	Cell wall/membrane biogenesis	beta-D-Glcp beta-1,4-galactosyltransferase (EC 2.4.1.-)
gbs1242		-3.16276		cpsF	Cell wall/membrane biogenesis	Beta-1,4-galactosyltransferase accessory protein
gbs1248		-2.22746	-2.51181	cpsY	Transcription	Transcriptional regulators, LysR family
gbs1250			-4.83066		Transcription	attenuator of transcription, LytR family regulator
gbs1251			-5.1424	deoD2	Nucleotide transport and metabolism	purine nucleoside phosphorylase
gbs1252			-4.45424		Inorganic ion transport and metabolism	chloride channel protein
gbs1253			-3.36085	punA	Nucleotide transport and metabolism	purine nucleoside phosphorylase
gbs1254		-2.3714	-3.70331	arsC	Inorganic ion transport and metabolism	Arsenate reductase (EC 1.20.4.1)
gbs1255			-2.49899		Carbohydrate transport and metabolism	Phosphopentomutase (EC 5.4.2.7)
gbs1256		-3.47044	-2.50839	rpiA	Carbohydrate transport and metabolism	Ribose 5-phosphate isomerase (EC 5.3.1.6)
gbs1257		-2.6049			Posttranslational modification, protein turnover, chaperones	Endopeptidase, M10 family (EC 3.4.24.-)
gbs1258		-2.29392		estA	Energy production and conversion	Acetyl esterase (EC 3.1.1.-)
gbs1259		-7.5283	-2.27483		General function predicted	Zn-dependent hydrolase (EC 3.-.-.-)
gbs1260		2.08865	3.5169		General function predicted	ABC transporter ATP-binding protein
gbs1262			3.14372		General function predicted	ABC transporter substrate-binding protein
gbs1264			-3.7851		Secondary metabolites biosynthesis, transport and catabolism	Alpha-acetolactate decarboxylase (EC 4.1.1.5)
gbs1266		-3.36655			Function unknown	Tetratricopeptide repeat family protein
gbs1267		-3.23095			Function unknown	Hypothetical membrane spanning protein
gbs1268		-6.02409			Replication, recombination and repair	Phosphohydrolase (MutT nudix family protein)
gbs1269		-5.21121	-3.17175		Replication, recombination and repair	7,8-dihydro-8-oxoguanine-triphosphatase (EC 3.6.1.-)
gbs1270		-2.02014		hylA	Cell wall/membrane biogenesis	Hyaluronate lyase precursor (EC 4.2.2.1)
gbs1274		-2.51682			Amino acid transport and metabolism	Glycine D-amino acid oxidases family
gbs1275		-4.42941	-2.07285		General function predicted	NIF3-related protein
gbs1276		-8.22524	-2.09072		Function unknown	Hypothetical cytosolic protein
gbs1277	-2.40298	-11.0977		dnaD	Replication, recombination and repair	DNA replication protein dnaD
gbs1278		-2.37937		apt	Nucleotide transport and metabolism	Adenine phosphoribosyltransferase (EC 2.4.2.7)
gbs1279		2.53582		-	Function unknown	Putative adhesin
gbs1280		-4.48877		recJ	Replication, recombination and repair	Single-stranded-DNA-specific exonuclease recJ (EC 3.1.-.-)
gbs1281	-2.08973	-2.57279		-	General function predicted	Short chain dehydrogenase
gbs1282		-2.96734		elaC	Transcription	Ribonuclease Z (EC 3.1.26.11)
gbs1283		-2.79722	-2.41589		Function unknown	Hypothetical protein
gbs1285	-2.73852			miaA	Translation,ribosomal structure and biogenesis	tRNA delta(2)-isopentenylpyrophosphate transferase (EC 2.5.1.8)
gbs1286			-2.89691		Function unknown	Hypothetical protein
gbs1289			3.21486		Amino acid transport and metaolism	Histidinol-phosphatase (EC 3.1.3.15)
gbs1292		-3.43577			Energy production and conversion	NAD(P)H-dependent quinone reductase (EC 1.-.-.-)
gbs1293	-2.29554		2.82368	-	General function predicted	Glycerophosphodiester phosphodiesterase (EC 3.1.4.46)
gbs1294		-3.15569		uvrC	Replication, recombination and repair	Excinuclease ABC subunit C
gbs1295		-11.1968		-	Function unknown	Hypothetical cytosolic protein
gbs1297		-3.10618	-7.28417		Inorganic ion transport and metabolism	PhnB protein
gbs1298		-7.96307	-3.81034	-	Function unknown	hypothetical protein
gbs1299		-9.45026		-	Function unknown	PUTATIVE HOST CELL SURFACE-EXPOSED LIPOPROTEIN
gbs1301		-2.26752		-	Mobile genetic element	Transposase
gbs1307		-8.46111		lmb	Inorganic ion transport and metabolism	Laminin-binding surface protein
gbs1312		-4.52513		-	Function unknown	Hypothetical protein
gbs1313	-2.16231	-3.22377		-	Function unknown	Hypothetical protein
gbs1314		2.89933		-	Mobile genetic element	DNA integration recombination inversion protein
gbs1315		2.85756		-	Function unknown	Hypothetical protein
gbs1316	-3.47419				General function predicted	Replication protein
gbs1322	-2.80894	-2.16047		-	Function unknown	Hypothetical protein
gbs1323	-2.84604				Function unknown	Hypothetical protein
gbs1326			2.16365		Function unknown	Hypothetical protein
gbs1327	-3.80804				Transcription	Transcriptional regulator, Cro CI family
gbs1327		-16.3243		-	Transcription	Transcriptional regulator, Cro CI family
gbs1329		-17.1282	2.28612	lacG	Carbohydrate transport and metabolism	6-phospho-beta-galactosidase (EC 3.2.1.85)
gbs1330		-8.13903		lacE	Carbohydrate transport and metabolism	PTS system, lactose-specific IIBC component (EC 2.7.1.69)
gbs1331		-11.7261		lacF	Carbohydrate transport and metabolism	PTS system, lactose-specific IIA component (EC 2.7.1.69)
gbs1332	-5.80303	-24.8279		-	Transcription	Transcription antiterminator
gbs1333		-12.6522		lacD.2	Carbohydrate transport and metabolism	Tagatose-bisphosphate aldolase (EC 4.1.2.40)
gbs1334	-2.83997	-18.7473		lacC.2	Carbohydrate transport and metabolism	Tagatose-6-phosphate kinase (EC 2.7.1.144)
gbs1335	-2.22742	-10.1737	3.91627	lacB.1	Carbohydrate transport and metabolism	Galactose-6-phosphate isomerase lacB subunit (EC 5.3.1.26)
gbs1336	-2.06658	-11.1746	3.09448	lacA.2	Carbohydrate transport and metabolism	Galactose-6-phosphate isomerase lacA subunit (EC 5.3.1.26)
gbs1338	-4.08663	-4.15064		srtI	Intracellular trafficking, secretion, and vesicular transport	Relaxase
gbs1343			-2.49689		Function unknown	Hypothetical protein
gbs1344			-2.04744		Transcription	Transcriptional regulator, Cro CI family
gbs1345	-7.50137	-4.03717		-	Function unknown	Hypothetical protein
gbs1347	-3.46711	-7.08258		-	Function unknown	Hypothetical protein
gbs1349		-2.40622			Function unknown	Hypothetical protein
gbs1350	-2.21436	-4.96899		-	Function unknown	Hypothetical protein
gbs1351		-3.03791	-2.82172		Function unknown	Hypothetical protein
gbs1356			8.10002		Function unknown	Cell surface protein
gbs1357		-3.7541	-4.09827		Mobile genetic element	Abortive infection protein AbiEi
gbs1358		-3.16777	-6.67568		Mobile genetic element	Abortive infection protein AbiEii
gbs1359	-4.40601			-	Function unknown	Hypothetical membrane associated protein
gbs1360	-2.95073				General function predicted	TRSE PROTEIN
gbs1363	2.01431	3.97189	7.46633	-	Function unknown	Hypothetical protein
gbs1367	-5.38239			-	Function unknown	Hypothetical protein
gbs1373	-2.1066			-	Function unknown	Hypothetical protein
gbs1374		3.34406	2.91759	rplL	Translation,ribosomal structure and biogenesis	LSU ribosomal protein L12P (L7 L12)
gbs1375		2.19774	2.20708	rplJ	Translation,ribosomal structure and biogenesis	LSU ribosomal protein L10P
gbs1376	-3.33753		5.21838	clpL	Posttranslational modification, protein turnover, chaperones	ATP-dependent endopeptidase clp ATP-binding subunit clpL
gbs1377		2.03939		mmuM	Amino acid transport and metabolism	Homocysteine S-methyltransferase (EC 2.1.1.10)
gbs1378		2.79133			Amino acid transport and metabolism	S-methylmethionine permease
gbs1380			2.39909		Function unknown	Hypothetical protein
gbs1381	-2.01839	-4.69182		-	Transcription	Transcriptional regulator, TetR family
gbs1382		-3.47297			Nucleotide transport and metabolism	GTP-binding protein YihA
gbs1383		-3.94636		clpX	Posttranslational modification, protein turnover, chaperones	ATP-dependent endopeptidase clp ATP-binding subunit clpX
gbs1384		-5.62057		dfrA	Coenzyme transport and metabolism	Dihydrofolate reductase (EC 1.5.1.3)
gbs1385		-6.17214		ThyA	Nucleotide transport and metabolism	Thymidylate synthase (EC 2.1.1.45)
gbs1386		-24.8246		mvaS.1	Lipid transport and metabolism	Hydroxymethylglutaryl-CoA synthase (EC 2.3.3.10)
gbs1387		-6.23624			Lipid transport and metabolism	3-hydroxy-3-methylglutaryl-coenzyme A reductase (EC 1.1.1.34) 3-hydroxy-3-methylglutaryl-coenzyme A reductase (EC 1.1.1.88)
gbs1388	3.89172		6.64842	-	Function unknown	Hypothetical cytosolic protein
gbs1389	6.55603	18.0413	4.9107	-	General function predicted	Conserved membrane protein (hemolysin III homolog)
gbs1390	2.50426			-	Function unknown	Hypothetical protein
gbs1392	-2.52771	-2.19831		-	Function unknown	Hypothetical protein
gbs1394		-3.48556		mvaK2	Lipid transport and metabolism	Phosphomevalonate kinase (EC 2.7.4.2)
gbs1395		-4.25628		mvaD	Lipid transport and metabolism	Diphosphomevalonate decarboxylase (EC 4.1.1.33)
gbs1396		-3.65453		mvaK1	Lipid transport and metabolism	Mevalonate kinase (EC 2.7.1.36)
gbs1397	-2.70265	-6.22295		-	Signal transduction mechanisms	Two component system histidine kinase (EC 2.7.3.-)
gbs1398	-2.15271	-6.7567		-	Transcription	Two-component response regulator
gbs1400	-2.02804	-6.68803		-	Defense mechanisms	Multidrug protein lipid ABC transporter family, ATP-binding and permease protein
gbs1401			5.60414		Defense mechanisms	Multidrug resistance ABC transporter ATP-binding and permease protein
gbs1403	8.13423			-	Nucleotide transport and metabolism	5 -nucleotidase (EC 3.1.3.5)
gbs1404		5.05667		fms	General function predicted	Peptide deformylase (EC 3.5.1.88)
gbs1405		5.81459	4.0672		Amino acid transport and metabolism	NADP-specific glutamate dehydrogenase (EC 1.4.1.4)
gbs1407		2.92061			Defense mechanisms	Multidrug protein lipid ABC transporter family, ATP-binding and permease protein
gbs1408		3.01269			Defense mechanisms	Multidrug resistance ABC transporter ATP-binding and permease protein
gbs1411	-2.14297	-3.16282		papS	Translation,ribosomal structure and biogenesis	tRNA nucleotidyltransferase (EC 2.7.7.25)
gbs1412		-2.43585			Lipid transport and metabolism	Fatty acid-binding protein, DegV family
gbs1413		-3.78652			Function unknown	Hypothetical cytosolic protein
gbs1414		-3.5646			Function unknown	Hypothetical protein
gbs1415	-2.45888	-14.1373	-3.36179		General function predicted	CPRD14 PROTEIN
gbs1419	-3.83271	-4.85991	-2.25783	-	Defense mechanisms	Factor essential for expression of methicillin resistance
gbs1420	-2.84362			-	General function predicted	Choline-binding protein
gbs1421			-3.11831		Coenzyme transport and metabolism	2-dehydropantoate 2-reductase
gbs1422			-2.67959		Transcription	regulatory protein
gbs1423		-2.64213		trxB	Posttranslational modification, protein turnover, chaperones	Thioredoxin reductase (EC 1.8.1.9)
gbs1424		-3.73773		trmD	Translation,ribosomal structure and biogenesis	tRNA (Guanine-N(1)-)-methyltransferase (EC 2.1.1.31)
gbs1425		-3.35846		rimM	Translation,ribosomal structure and biogenesis	16S rRNA processing protein rimM
gbs1426		-4.38586	-4.06878		Transcription	Transcriptional regulator
gbs1427		-5.19896			General function predicted	RNA binding protein
gbs1428		-4.77648	2.78519	rpsP	Translation,ribosomal structure and biogenesis	SSU ribosomal protein S16P
gbs1429		2.3667			General function predicted	ABC transporter permease protein
gbs1430		2.50867			General function predicted	ABC transporter ATP-binding protein
gbs1432			-3.2253		Amino acid transport and metabolism	Carbamoyl-phosphate synthase large chain (EC 6.3.5.5)
gbs1435		-2.60054			Translation,ribosomal structure and biogenesis	Ribosomal large subunit pseudouridine synthase D (EC 4.2.1.70)
gbs1436		-4.01816		lsp	Intracellular trafficking, secretion, and vesicular transport	Lipoprotein signal peptidase (EC 3.4.23.36)
gbs1437		-5.18461		-	Transcription	Transcriptional regulators, LysR family
gbs1440		-2.42442		rpl21	Translation,ribosomal structure and biogenesis	LSU ribosomal protein L21P
gbs1441		-2.31705	-2.9727	capA	Cell wall/membrane biogenesis	Capsule biosynthesis protein capA
gbs1442		-3.62721	-2.5345	thiI	Coenzyme transport and metabolism	Thiamine biosynthesis protein thiI
gbs1443		-21.8486	-2.19546	nifS1	Amino acid transport and metabolism	Cysteine desulfurase (EC 2.8.1.7) Selenocysteine lyase (EC 4.4.1.16)
gbs1444		-22.32	-2.16348	-	Function unknown	Hypothetical protein
gbs1445		-3.60655		gor	Energy production and conversion	Glutathione reductase (EC 1.8.1.7)
gbs1446		-5.04385	-2.99735	-	Function unknown	Hypothetical cytosolic protein
gbs1449		-2.3532			General function predicted	3-dehydroquinate dehydratase (EC 4.2.1.10)
gbs1450		-4.09756	2.38054	-	Replication, recombination and repair	Methyltransferase (EC 2.1.1.-)
gbs1451		-6.47946		-	Cell wall/membrane biogenesis	Sulfatase family protein
gbs1458			-2.22651		General function predicted	pore forming protein
gbs1459		-2.03962	-3.6612	pepT	Amino acid transport and metabolism	Tripeptidase T (EC 3.4.11.4)
gbs1460		-3.52345		-	Cell wall/membrane biogenesis	Export protein for polysaccharides and teichoic acids
gbs1461		-7.70581		murE	Cell wall/membrane biogenesis	UDP-N-acetylmuramoyl-L-alanyl-D-glutamate--lysine ligase (EC 6.3.2.7)
gbs1462	-2.3514	-12.896		fhuA	Inorganic ion transport and metabolism	Ferrichrome transport ATP-binding protein fhuC
gbs1463		-3.05831	5.6414	fhuD	Inorganic ion transport and metabolism	Ferrichrome-binding protein
gbs1464			4.1197	fhuB	Inorganic ion transport and metabolism	Ferrichrome transport system permease protein fhuB
gbs1465	-2.09187			fhuG	Inorganic ion transport and metabolism	Ferrichrome transport system permease protein fhuG
gbs1466	-2.01584	-3.7903		-	Function unknown	Hypothetical cytosolic protein
gbs1468			-2.19434		Posttranslational modification, protein turnover, chaperones	pyruvate formate-lyase activating enzyme
gbs1469		-2.46571		hlyX	Inorganic ion transport and metabolism	Magnesium and cobalt efflux protein corC
gbs1470		-2.51744			General function predicted	SAM-dependent methyltransferase (EC 2.1.-.-)
gbs1471		-2.56677			General function predicted	Radical SAM superfamily protein
gbs1472		-4.80595			Lipid transport and metabolism	Membrane-associated phospholipid phosphatase
gbs1473		-9.38488			Coenzyme transport and metabolism	Riboflavin transporter
gbs1474	-3.56798		-2.56225	-	Function unknown	Hypothetical protein
gbs1475	-4.77406			-	Cell wall/membrane biogenesis	Sortase
gbs1476	-3.31159			-	Cell wall/membrane biogenesis	Sortase
gbs1477			-10.1147		Function unknown	Hypothetical protein
gbs1478	-2.74426		-5.05453		Function unknown	Collagen adhesion protein
gbs1480	-2.03222	-2.41218	-2.90637	-	Cell wall/membrane biogenesis	N-acetylglucosaminyl-phosphatidylinositol biosynthetic protein
gbs1489		-3.22066			Function unknown	Hypothetical protein
gbs1490		-3.27878	2.50703		Function unknown	Hypothetical membrane spanning protein
gbs1491		-3.23658			Cell wall/membrane biogenesis	Glycosyltransferase involved in cell wall biogenesis (EC 2.4.-.-)
gbs1492		-6.093		rgpBc	Cell wall/membrane biogenesis	alpha-L-Rha alpha-1,3-L-rhamnosyltransferase (EC 2.4.1.-)
gbs1493		-8.71629		rgpAc	Cell wall/membrane biogenesis	alpha-D-GlcNAc alpha-1,2-L-rhamnosyltransferase (EC 2.4.1.-)
gbs1494		-6.81009		rmlD	Cell wall/membrane biogenesis	dTDP-4-dehydrorhamnose reductase (EC 1.1.1.133)
gbs1496		-2.05527	-2.8047	rpoD	Transcription	RNA polymerase sigma factor rpoD
gbs1497		-2.28023	-5.79155	dnaG	Replication, recombination and repair	DNA primase (EC 2.7.7.-)
gbs1499			-3.92084		Translation,ribosomal structure and biogenesis	SSU ribosomal protein S21P
gbs1500	-2.45752	-6.24786		-	Function unknown	Hypothetical protein
gbs1501		-2.22499			Amino acid transport and metabolism	Arginine-binding protein
gbs1503	-2.43621				General function predicted	Oxidoreductase (EC 1.1.1.-)
gbs1504		-4.85764	-3.86492		General function predicted	Rhodanese-related sulfurtransferases
gbs1505	-2.04865	-10.2216		-	Function unknown	Hypothetical protein
gbs1506		-4.83543			General function predicted	Transporter
gbs1507	-2.39917	5.09744		glgP	Carbohydrate transport and metabolism	Maltodextrin phosphorylase (EC 2.4.1.1)
gbs1508	-2.93595	5.91797		malM	Carbohydrate transport and metabolism	4-alpha-glucanotransferase (EC 2.4.1.25)
gbs1509		-5.74438	4.38087	malR	Transcription	Transcriptional regulator, LacI family
gbs1510		3.76352		malE	Carbohydrate transport and metabolism	Maltose maltodextrin-binding protein
gbs1511		4.59452		malF	Carbohydrate transport and metabolism	Maltodextrin transport system permease protein malC
gbs1512		3.51494		malG	Carbohydrate transport and metabolism	Maltose transport system permease protein malG
gbs1513		-2.47989			Amino acid transport and metabolism	Di- tripeptide transporter
gbs1515	-2.42963	-2.26184	-10.1395	-	Function unknown	Hypothetical protein
gbs1516		-2.38694	-9.62408		Function unknown	surface protein Pls
gbs1517			-4.13793		General function predicted	poly(Glycerol-phosphate) alpha-glucosyltransferase (EC 2.4.1.52)
gbs1519		-3.96006	-3.13453		Function unknown	Hypothetical protein
gbs1520		-3.4463			Function unknown	Hypothetical protein
gbs1521		-4.05492	-4.71308		Function unknown	Hypothetical protein
gbs1522		-2.1936			Intracellular trafficking, secretion, and vesicular transport	Protein translocase subunit secY
gbs1523		-2.66874			Function unknown	Hypothetical protein
gbs1524	-2.03774	-3.40267		-	Cell wall/membrane biogenesis	Glycosyltransferase (EC 2.4.1.-)
gbs1525	-2.22205			-	Cell wall/membrane biogenesis	Glycosyl transferase, family 8
gbs1526		-2.6313	-4.78056		Cell wall/membrane biogenesis	Glycosyl transferase, family 8
gbs1527		-2.8768			Cell wall/membrane biogenesis	Glycosyl transferase, family 8
gbs1528		-4.89853	-5.41526		General function predicted	Putative galactofuranosyltransferase (EC 2.4.1.-)
gbs1530			-5.30061	rofA	Transcription	transcriptional regulator
gbs1531		-10.2343	-3.47551	UvrB	Replication, recombination and repair	Excinuclease ABC subunit B
gbs1532		-4.62893	3.29247	-	General function predicted	CAAX amino terminal protease family
gbs1534		2.89478	-4.41953	glnQ	Amino acid transport and metabolism	Glutamine transport ATP-binding protein glnQ
gbs1535		-6.68245	-2.53203	-	Function unknown	Hypothetical protein
gbs1536		-5.29046		-	Function unknown	Hypothetical cytosolic protein
gbs1537		-5.10686		obg	Nucleotide transport and metabolism	GTP-binding protein CgtA (probably involved in DNA repair)
gbs1539		-5.20304	-3.68879		Function unknown	Hypothetical protein
gbs1542			-3.02399		Energy production and conversion	aldo/keto reductase family
gbs1545		-3.00624			Cell wall/membrane biogenesis	Bactoprenol glucosyl transferase (EC 2.4.1.-)
gbs1546		-2.81358			Amino acid transport and metabolism	Amino acid permease
gbs1547	-2.30935	-4.41351		-	Posttranslational modification, protein turnover, chaperones	SsrA-binding protein
gbs1548		-6.27804			Transcription	Exoribonuclease II (EC 3.1.13.1)
gbs1549			-2.0861		Defense mechanisms	multidrug resistance protein B
gbs1549		-9.90217		secG	Intracellular trafficking, secretion, and vesicular transport	Protein translocase subunit secG
gbs1550		-4.82688		-	Defense mechanisms	Multidrug resistance efflux pump
gbs1551	-2.80942	-2.06389	3.14654	-	Function unknown	Hypothetical protein
gbs1552	-4.74984	-2.95898			General function predicted	ABC transporter ATP-binding protein
gbs1553		-3.25499		coaE	Coenzyme transport and metabolism	Dephospho-CoA kinase (EC 2.7.1.24)
gbs1554		-8.14054	-2.23528	fpg	Replication, recombination and repair	Formamidopyrimidine-DNA glycosylase (EC 3.2.2.23)
gbs1555	-2.07351	-7.57917		mutR	Transcription	Transcriptional regulator
gbs1556	6.52215	7.10931	2.8359	-	Cell cycle control, cell division and chromosome partitioning	S-layer homology domain Putative murein endopeptidase
gbs1558			6.19681		General function predicted	CAAX amino terminal protease family
gbs1560		-3.27141	-2.06734	era	Nucleotide transport and metabolism	GTP-binding protein era
gbs1561		-2.99336	-2.62418	dgk	General function predicted	Diacylglycerol kinase (EC 2.7.1.107)
gbs1562		-3.1885	-2.96728	-	Function unknown	Hypothetical metal-binding protein
gbs1563	-2.51456	-2.95425			Secondary metabolites biosynthesis, transport and catabolism	Polyketide synthase O-methyltransferase (EC 2.1.1.-)
gbs1564		-5.13237		-	Replication, recombination and repair	Phosphohydrolase (MutT nudix family protein)
gbs1566		-18.8527		phoH	Signal transduction mechanisms	PhoH protein
gbs1567	4.2675	-2.84958	-5.57398	-	Virulence	Myosin-crossreactive antigen
gbs1570		-3.46304		-	General function predicted	S1 RNA binding domain
gbs1571		-2.4806		frr	Translation,ribosomal structure and biogenesis	Ribosome Recycling Factor (RRF)
gbs1572		-4.92133		pyrH	Nucleotide transport and metabolism	Uridylate kinase (EC 2.7.4.-)
gbs1574			3.39223		Inorganic ion transport and metabolism	Nickel transport ATP-binding protein nikD
gbs1577		-2.9231			Inorganic ion transport and metabolism	Nickel-binding protein
gbs1580		2.02728		-	Function unknown	Hypothetical protein
gbs1583	-3.52114	-5.38605		-	Function unknown	Integral membrane protein
gbs1584		-2.12411	-2.83247	-	Amino acid transport and metabolism	Para-aminobenzoate synthetase component I (EC 6.3.5.8)
gbs1585		-5.51734		ftsK	Cell cycle control, cell division and chromosome partitioning	Cell division protein ftsK
gbs1586		-3.64827			Posttranslational modification, protein turnover, chaperones	Peptidyl-prolyl cis-trans isomerase (EC 5.2.1.8)
gbs1587			2.73151	mtsC	Inorganic ion transport and metabolism	Manganese transport system membrane protein
gbs1588			2.15672	mtsB	Inorganic ion transport and metabolism	Manganese transport system ATP-binding protein
gbs1589			3.08479	mtsA	Inorganic ion transport and metabolism	Manganese-binding protein
gbs1590	-2.13088			scaR/mtsR	Transcription	Iron-dependent repressor
gbs1593			-3.38043		General function predicted	phosphohydrolase
gbs1598		-2.72979	-2.3127		Function unknown	Hypothetical protein
gbs1599		-2.1013			Function unknown	Hypothetical protein
gbs1601			-2.62323		Function unknown	Hypothetical protein
gbs1602		-4.8509	-3.06248		General function predicted	DNA-binding protein
gbs1603		-3.98461	-2.93056		Function unknown	Hypothetical protein
gbs1605	-4.1896			-	Cell wall/membrane biogenesis	Glycosyltransferase (EC 2.4.1.-)
gbs1606	-4.34672	-7.5169	-2.24001	-	Function unknown	Hypothetical protein
gbs1607	-5.43681			-	Function unknown	Hypothetical protein
gbs1608	-3.88992		2.62661	-	Function unknown	Hypothetical protein
gbs1609	-7.53571	-4.26722	-2.85966	-	Function unknown	Hypothetical protein
gbs1610	3.43597	9.99153		-	Amino acid transport and metabolism	Branched-chain amino acid transport system carrier protein
gbs1612			-3.05692		Inorganic ion transport and metabolism	Tellurite resistance protein tehB
gbs1613	-3.50838			-	Function unknown	Hypothetical membrane spanning protein
gbs1614		-2.52986			Carbohydrate transport and metabolism	PTS system, cellobiose-specific IIC component
gbs1616			-2.17264	exoA	Replication, recombination and repair	exodeoxyribonuclease III
gbs1617	-2.05749			-	Inorganic ion transport and metabolism	Arsenate reductase family protein
gbs1618		-2.52879			Replication, recombination and repair	O6-methylguanine-DNA methyltransferase (EC 2.1.1.63)
gbs1619	2.30732	5.51712		-	Amino acid transport and metaolism	D-3-phosphoglycerate dehydrogenase (EC 1.1.1.95)
gbs1620	2.76166	2.71016		-	General function predicted	Acetyltransferase (EC 2.3.1.-)
gbs1621	2.70957	2.11653		serC	Amino acid transport and metaolism	Phosphoserine aminotransferase (EC 2.6.1.52)
gbs1622	-2.34512	-8.95251		cutC	Inorganic ion transport and metabolism	Copper homeostasis protein cutC
gbs1623		-2.50473			General function predicted	Tetrapyrrole (Corrin Porphyrin) methylase family protein
gbs1624	-2.35085	-2.75523		-	General function predicted	Initiation-control protein
gbs1625	-2.22545	-2.71946		dnaX	Replication, recombination and repair	DNA polymerase III, delta subunit (EC 2.7.7.7)
gbs1627	16.3395	319.341		-	General function predicted	Acetoin utilization acuB protein
gbs1628	14.4896	502.142		-	Amino acid transport and metabolism	Branched-chain amino acid transport ATP-binding protein livF
gbs1629	17.6606	146.502		-	Amino acid transport and metabolism	Branched-chain amino acid transport ATP-binding protein livG
gbs1630	16.8914	227.765		-	Amino acid transport and metabolism	Branched-chain amino acid transport system permease protein livM
gbs1631	19.7041	94.9142		-	Amino acid transport and metabolism	Branched-chain amino acid transport system permease protein livH
gbs1632	8.59526	92.9283		-	Amino acid transport and metabolism	Leucine-, isoleucine-, valine-, threonine-, and alanine-binding protein
gbs1633		-4.52616			Function unknown	Hypothetical cytosolic protein
gbs1635			-2.42892	upp	Nucleotide transport and metabolism	uracil phosphoribosyltransferase
gbs1636		-5.4393			Amino acid transport and metabolism	Cystathionine beta-lyase (EC 4.4.1.8)
gbs1637	-3.2929	-8.71385		-	Translation,ribosomal structure and biogenesis	23S rRNA methyltransferase (EC 2.1.1.-)
gbs1641		-2.19606	-2.50788		Function unknown	Hypothetical cytosolic protein
gbs1642		-2.12682			Translation,ribosomal structure and biogenesis	Ribosomal large subunit pseudouridine synthase B (EC 4.2.1.70)
gbs1643		-3.80657		scpB	Cell cycle control, cell division and chromosome partitioning	Segregation and condensation protein ScpB
gbs1644		-4.13497	-2.83774	scpA	Cell cycle control, cell division and chromosome partitioning	Segregation and condensation protein ScpA
gbs1645		-3.22462			Mobile genetic element	DNA integration recombination inversion protein
gbs1646		-3.92887			Function unknown	CBS domain containing protein
gbs1647		-3.79688			General function predicted	putative phosphoesterase
gbs1648		-4.37507			Nucleotide transport and metabolism	Xanthosine triphosphate pyrophosphatase (EC 3.6.1.-)
gbs1649		-16.3543		glr	Cell wall/membrane biogenesis	Glutamate racemase (EC 5.1.1.3)
gbs1650		-3.02173			Function unknown	Hypothetical exported protein
gbs1651	12.9931	45.5671		-	Function unknown	Hypothetical protein
gbs1652	-2.85355	-8.15003		-	Transcription	Transcriptional regulator, biotin repressor family
gbs1654		-2.81542			General function predicted	Hydrolase (HAD superfamily)
gbs1655		-10.4343			Translation,ribosomal structure and biogenesis	23S rRNA methyltransferase (EC 2.1.1.-)
gbs1659		-2.5866			Amino acid transport and metabolism	Cystine-binding protein
gbs1661	-2.61578	-11.3854		greA	Transcription	Transcription elongation factor greA
gbs1662		-3.8991			Function unknown	Hypothetical membrane associated protein
gbs1663		-12.6075			General function predicted	Acetyltransferase, GNAT family
gbs1664		-9.10666		murC	Cell wall/membrane biogenesis	UDP-N-acetylmuramate--alanine ligase (EC 6.3.2.8)
gbs1665		-7.96165	-2.14037	-	Function unknown	Hypothetical cytosolic protein
gbs1666		-2.13252	-2.48656	snf	General function predicted	SWF SNF family helicase
gbs1668		-2.73523		dnaI	Replication, recombination and repair	Primosomal protein dnaI
gbs1669		-5.18076		dnaB	Replication, recombination and repair	Replicative DNA helicase (EC 3.6.1.-)
gbs1670		-3.96301		-	Transcription	Putative regulatory protein
gbs1672		-2.3458		covR	Transcription	Response regulator CsrR
gbs1673		-2.63081		-	Function unknown	Hypothetical cytosolic protein
gbs1674		2.35194	2.9359	-	Posttranslational modification, protein turnover, chaperones	Endopeptidase htpX (EC 3.4.24.-)
gbs1675		2.42642		lemA	General function predicted	LemA protein
gbs1676		-4.94696		gidB	Cell wall/membrane biogenesis	Methyltransferase gidB (EC 2.1.-.-)
gbs1679	-3.04135				Inorganic ion transport and metabolism	Cobalt transport protein cbiQ
gbs1680		-4.032			Inorganic ion transport and metabolism	Cobalt transport ATP-binding protein cbiO
gbs1681	-2.14436	-4.45129			Function unknown	Hypothetical protein
gbs1682		-3.03084		-	Amino acid transport and metabolism	Serine threonine sodium symporter
gbs1683	5.76628	13.3553		braB	Amino acid transport and metabolism	Branched-chain amino acid transport system carrier protein
gbs1684			-4.8446		Energy production and conversion	Zn-dependent alcohol dehydrogenase and related dehydrogenase
gbs1687		-5.5899			Amino acid transport and metabolism	Acetylornithine deacetylase Succinyl-diaminopimelate desuccinylase and related deacylases
gbs1688		-5.73784			General function predicted	ABC transporter substrate-binding protein
gbs1689	-8.72539	-14.1765		-	General function predicted	ABC transporter substrate-binding protein
gbs1690	-5.95427	-22.2309		-	General function predicted	Glutamine amidotransferase, class I
gbs1692	-2.65495				Carbohydrate transport and metabolism	Dihydroxyacetone kinase (EC 2.7.1.29)
gbs1693	-2.5501			-	Transcription	Transcriptional regulator, TetR family
gbs1694	-2.54053	5.12293	5.89888		Carbohydrate transport and metabolism	Dihydroxyacetone kinase (EC 2.7.1.29)
gbs1695		3.89629	8.36928		Carbohydrate transport and metabolism	Dihydroxyacetone kinase (EC 2.7.1.29)
gbs1696		2.64262	14.5162		Carbohydrate transport and metabolism	Dihydroxyacetone kinase phosphotransfer protein
gbs1697	-2.44655	2.46107	11.8191		Carbohydrate transport and metabolism	Glycerol uptake facilitator protein
gbs1698			-3.31283		Function unknown	Hypothetical cytosolic protein
gbs1699	-3.11252			-	Transcription	Transcriptional activator tipA
gbs1700	-2.50872			-	Function unknown	Hypothetical cytosolic protein
gbs1701	-2.84469	-3.31956		-	Function unknown	Hypothetical protein
gbs1702	-2.64204	-4.21143		-	Replication, recombination and repair	Methyltransferase (EC 2.1.1.-)
gbs1703		-2.97474			Function unknown	iojap protein family
gbs1704		-2.90116			Secondary metabolites biosynthesis, transport and catabolism	Isochorismatase family protein
gbs1705		-2.87954			General function predicted	Hydrolase (HAD superfamily)
gbs1706		-2.33416		nadD	Coenzyme transport and metabolism	Nicotinate-nucleotide adenylyltransferase (EC 2.7.7.18)
gbs1707	-2.31354	-3.79624		-	General function predicted	Hypothetical RNA binding protein
gbs1708		-2.50034		-	Nucleotide transport and metabolism	GTP-binding protein
gbs1709		-3.64018		-	General function predicted	Putative lipase
gbs1712		-4.32587	-3.98034	gatA	Translation,ribosomal structure and biogenesis	Aspartyl glutamyl-tRNA(Asn Gln) amidotransferase subunit A (EC 6.3.5.-)
gbs1713		-9.57341	-4.17384	gatC	Translation,ribosomal structure and biogenesis	Aspartyl glutamyl-tRNA(Asn Gln) amidotransferase subunit C (EC 6.3.5.-)
gbs1714			3.92396		Carbohydrate transport and metabolism	Pyruvate,phosphate dikinase (EC 2.7.9.1)
gbs1715	-2.47478				General function predicted	ATP GTP-binding protein
gbs1717		-11.4371	-22.5628		Lipid transport and metabolism	3-hydroxybutyryl-CoA dehydrogenase (EC 1.1.1.157)
gbs1718		-3.57904		-	Secondary metabolites biosynthesis, transport and catabolism	Pyrazinamidase (EC 3.5.1.-) Nicotinamidase (EC 3.5.1.19)
gbs1719		-10.9514		codY	Transcription	Transcription pleiotropic repressor codY
gbs1720		-7.95231		-	Amino acid transport and metabolism	Aspartate aminotransferase (EC 2.6.1.1)
gbs1721	-2.27787	2.24586		-	Posttranslational modification, protein turnover, chaperones	Universal stress protein family
gbs1723			2.76009		Amino acid transport and metabolism	L-asparaginase (EC 3.5.1.1)
gbs1724	-2.23424	-3.78635		aroE	Amino acid transport and metabolism	Shikimate 5-dehydrogenase (EC 1.1.1.25)
gbs1725			-2.3937		General function predicted	Oxidoreductase (EC 1.1.1.-)
gbs1726		-2.61183		recG	Replication, recombination and repair	ATP-dependent DNA helicase recG (EC 3.6.1.-)
gbs1729		-2.28188		acpS	Lipid transport and metabolism	Holo-[acyl-carrier protein] synthase (EC 2.7.8.7)
gbs1730		-2.36467		-	Amino acid transport and metabolism	3-deoxy-7-phosphoheptulonate synthase (EC 2.5.1.54)
gbs1731		-2.34635		secA	Intracellular trafficking, secretion, and vesicular transport	Protein translocase subunit secA
gbs1732		-3.20689		pmi	Carbohydrate transport and metabolism	Mannose-6-phosphate isomerase (EC 5.3.1.8)
gbs1733	-6.85321			scrK	Carbohydrate transport and metabolism	Fructokinase (EC 2.7.1.4)
gbs1734	-22.3268	2.64709		scrA	Carbohydrate transport and metabolism	PTS system, sucrose-specific IIABC component (EC 2.7.1.69)
gbs1735	-5.15121			scrB	Carbohydrate transport and metabolism	Sucrose-6-phosphate hydrolase (EC 3.2.1.26)
gbs1736	-4.31809			scrR	Transcription	Sucrose operon repressor
gbs1737			-2.97078		Transcription	transcription antitermination protein NusB
gbs1738	-2.13755		-2.44577	-	Posttranslational modification, protein turnover, chaperones	General stress protein, Gls24 family
gbs1739			-3.93503		Translation,ribosomal structure and biogenesis	elongation factor P
gbs1740		-28.9077	-3.9654		General function predicted	ABC transporter ATP-binding and permease protein
gbs1741		-22.299	-2.39804		Function unknown	Hypothetical protein
gbs1742		-17.3727			Inorganic ion transport and metabolism	Cobalt transport ATP-binding protein cbiO
gbs1743		-15.2931			Inorganic ion transport and metabolism	Cobalt permease and related transporters
gbs1744	-2.28256	-50.2365		-	Function unknown	membrane-bound protein
gbs1745	-2.63692	-28.0227		-	Function unknown	Hypothetical protein
gbs1746	-3.72722	-51.4617		-	Function unknown	Hypothetical protein
gbs1748		-15.1487			Secondary metabolites biosynthesis, transport and catabolism	2,3-dihydroxybenzoate-AMP ligase (EC 2.7.7.58)
gbs1749		-2.82692			Transcription	Iron-dependent repressor
gbs1750		-2.65018		comEB	Replication, recombination and repair	ComE operon protein 2
gbs1751		-3.8081	-3.09191		Amino acid transport and metabolism	Xaa-Pro dipeptidase (EC 3.4.13.9)
gbs1755		-4.89373			Function unknown	Hypothetical membrane spanning protein
gbs1756	-2.02348	-7.60347		corA	Inorganic ion transport and metabolism	Magnesium and cobalt transport protein corA
gbs1762		-3.11762	-2.1516	trx	Energy production and conversion	Thioredoxin
gbs1764		-2.81355		mutS2	Replication, recombination and repair	DNA mismatch repair protein mutS
gbs1765		-2.23313		-	General function predicted	CvpA family membrane protein
gbs1766		-4.60337	-4.36128	-	Function unknown	Hypothetical cytosolic protein
gbs1767		-8.63447		-	Transcription	Ribonuclease HIII (EC 3.1.26.4)
gbs1768		-3.85718		spi	Intracellular trafficking, secretion, and vesicular transport	Signal peptidase I (EC 3.4.21.89)
gbs1770	-2.05035				Function unknown	Hypothetical protein
gbs1771		-3.16107	2.32869	dinP	Replication, recombination and repair	DNA polymerase IV (EC 2.7.7.7)
gbs1772	-2.01572	2.40026		pfl	Energy production and conversion	Formate acetyltransferase (EC 2.3.1.54)
gbs1773	-2.28491			-	General function predicted	FMN-binding protein
gbs1775		-6.32754	-5.49503		Function unknown	Hypothetical cytosolic protein
gbs1777		2.1949	3.81941	glpF.2	Carbohydrate transport and metabolism	Glycerol uptake facilitator protein
gbs1778		-14.2042	-27.0494		Posttranslational modification, protein turnover, chaperones	Universal stress protein family
gbs1779		-32.4582	-62.5296	norA	General function predicted	Transporter, MFS superfamily
gbs1781		2.73419		pepXP	Amino acid transport and metabolism	Xaa-Pro dipeptidyl-peptidase (EC 3.4.14.11)
gbs1782		2.50808			Function unknown	Hypothetical protein
gbs1783			-5.7565		Secondary metabolites biosynthesis, transport and catabolism	Farnesyl pyrophosphate synthetase
gbs1785			-2.95339		General function predicted	ABC transporter ATP-binding protein
gbs1786			-2.09415		Energy production and conversion	Cytochrome d ubiquinol oxidase subunit II (EC 1.10.3.-)
gbs1787			-2.39617		Energy production and conversion	Cytochrome d ubiquinol oxidase subunit I (EC 1.10.3.-)
gbs1788		-2.58903	-2.15923		Energy production and conversion	NADH dehydrogenase family
gbs1789		-5.19412	-4.20041		Coenzyme transport and metabolism	1,4-dihydroxy-2-naphthoate polyprenyltransferase (EC 2.5.1.-)
gbs1791		-14.1289	-2.40117		Function unknown	Hypothetical cytosolic protein
gbs1792		-2.24504			Cell wall/membrane biogenesis	Cyclopropane-fatty-acyl-phospholipid synthase (EC 2.1.1.79)
gbs1793	-4.09009			-	Transcription	Transcriptional regulator, MerR family
gbs1794	-3.86838	-3.34713		dnaQ	Replication, recombination and repair	DNA polymerase III, epsilon chain (EC 2.7.7.7)
gbs1795		-4.89524			Function unknown	Hypothetical cytosolic protein
gbs1796		-3.41586			General function predicted	NAD(FAD)-utilizing dehydrogenases
gbs1797		-2.27928			Carbohydrate transport and metabolism	Galactose-1-phosphate uridylyltransferase (EC 2.7.7.10)
gbs1798		-3.9822		rpsN2	Translation,ribosomal structure and biogenesis	SSU ribosomal protein S14P
gbs1799	2.19501	2.48769		-	Amino acid transport and metabolism	Low-specificity L-threonine aldolase (EC 4.1.2.5)
gbs1800		-6.38781	-4.54922		Posttranslational modification, protein turnover, chaperones	O-sialoglycoprotein endopeptidase (EC 3.4.24.57)
gbs1801		-9.66785			Translation,ribosomal structure and biogenesis	Ribosomal-protein-S18-alanine acetyltransferase (EC 2.3.1.128)
gbs1802		-5.66282			Posttranslational modification, protein turnover, chaperones	Non-proteolytic protein, peptidase family M22
gbs1803		-7.39484			Transcription	Putative transcriptional regulator
gbs1804		-3.23642			General function predicted	Zn-dependent hydrolase (EC 3.-.-.-)
gbs1805	2.0874	2.4658		-	General function predicted	Secreted protein
gbs1808		-2.23482			Function unknown	Hypothetical protein
gbs1811	2.11693	2.52948		plr	Carbohydrate transport and metabolism	Glyceraldehyde 3-phosphate dehydrogenase (EC 1.2.1.12)
gbs1816		-2.32441		cbf	General function predicted	CMP-binding factor
gbs1817		-3.30636			General function predicted	RmuC family protein
gbs1818		-4.15553			Coenzyme transport and metabolism	Thiamin pyrophosphokinase (EC 2.7.6.2)
gbs1819		-5.09812		rpe	Carbohydrate transport and metabolism	Ribulose-phosphate 3-epimerase (EC 5.1.3.1)
gbs1820		-6.6499		-	Nucleotide transport and metabolism	GTPase (EC 3.6.1.-)
gbs1821	-2.09572	-3.40586		-	Translation,ribosomal structure and biogenesis	23S rRNA m(1)G 745 methyltransferase (EC 2.1.1.51)
gbs1822		-3.08502		ksgA	Translation,ribosomal structure and biogenesis	Dimethyladenosine transferase (EC 2.1.1.-)
gbs1823	-2.09087	-5.0585			General function predicted	HIT family hydrolase
gbs1824		-2.17479	2.83787		Transcription	Ribonuclease M5 (EC 3.1.26.8)
gbs1825	-2.23735	-3.81966		tatD	Replication, recombination and repair	DNase, TatD family (EC 3.1.-.-)
gbs1826		-2.59774			Function unknown	Hypothetical protein
gbs1829		-2.96842			Function unknown	Hypothetical secreted protein
gbs1832			-2.59133	dltB	Amino acid transport and metabolism	protein DltB
gbs1835		-2.60781	-3.12012		Transcription	Transcriptional regulatory protein
gbs1837		-2.50539			Function unknown	Hypothetical protein
gbs1838		-11.7288		opuABC	Amino acid transport and metabolism	Glycine betaine-binding protein Glycine betaine transport system permease protein
gbs1839		-24.943		opuAA	Amino acid transport and metabolism	Glycine betaine transport ATP-binding protein
gbs1840		-4.82634			Carbohydrate transport and metabolism	Xylulose-5-phosphate (EC 4.1.2.9) Fructose-6-phosphate phosphoketolase (EC 4.1.2.22)
gbs1841	-2.41296	-11.1056	-4.16787	-	General function predicted	Metal-dependent hydrolase (EC 3.-.-.-)
gbs1842	-2.35276	-2.71199		-	Transcription	Transcription antiterminator, BglG family
gbs1845		-6.85057			General function predicted	Amidohydrolase
gbs1847	-2.16592				Energy production and conversion	Glyoxylate reductase (NADP+) (EC 1.1.1.79) Glyoxylate reductase (NAD+) (EC 1.1.1.26) Hydroxypyruvate reductase (EC 1.1.1.81)
gbs1848	-3.03439			-	Function unknown	Hypothetical protein
gbs1849	-2.2152	-2.67888			Transcription	Kdg operon repressor
gbs1850	-2.47649	-9.89491		-	Carbohydrate transport and metabolism	Transaldolase (EC 2.2.1.2)
gbs1851		-12.3863		araD	Carbohydrate transport and metabolism	L-ribulose-5-phosphate 4-epimerase (EC 5.1.3.4)
gbs1852		-13.4699		-	Carbohydrate transport and metabolism	L-xylulose 5-phosphate 3-epimerase (EC 5.3.1.-)
gbs1853		-9.68147		-	Carbohydrate transport and metabolism	3-keto-L-gulonate-6-phosphate decarboxylase (EC 4.1.1.-)
gbs1854		-11.5025		-	Carbohydrate transport and metabolism	PTS system, 3-keto-L-gulonate specific IIA component (EC 2.7.1.69)
gbs1855		-11.4217	-6.84302	-	Carbohydrate transport and metabolism	PTS system, 3-keto-L-gulonate specific IIB component (EC 2.7.1.69)
gbs1856		-7.23346		ulaA	Carbohydrate transport and metabolism	PTS system, 3-keto-L-gulonate specific IIC component (EC 2.7.1.69)
gbs1857	-2.2231	-2.97895	-3.23678	-	Function unknown	Hypothetical membrane associated protein
gbs1860	-5.23758	-7.46876		sloR	Transcription	Transcriptional regulator pfoR
gbs1862		-4.53925			Amino acid transport and metabolism	Amino acid ligase family protein (putative polyamide biosynthesis enzyme)
gbs1863		-5.79318			Function unknown	Hypothetical membrane associated protein
gbs1864		-2.91238			Inorganic ion transport and metabolism	Tellurite resistance protein
gbs1865		-8.04143		hslO	Posttranslational modification, protein turnover, chaperones	33 kDa chaperonin
gbs1866		-2.65185		-	Translation,ribosomal structure and biogenesis	tRNA-dihydrouridine synthase
gbs1867		-13.0051		-	Nucleotide transport and metabolism	Deoxyadenosine kinase (EC 2.7.1.76) Deoxyguanosine kinase (EC 2.7.1.113)
gbs1868		-2.59333	5.4917	clpC	Cell wall/membrane biogenesis	Phosphinothricin N-acetyltransferase (EC 2.3.1.-)
gbs1870		-4.73953		ctsR	Transcription	Transcriptional regulator ctsR
gbs1873		-5.80677		rpsB	Translation,ribosomal structure and biogenesis	SSU ribosomal protein S2P
gbs1876		-6.99861			Inorganic ion transport and metabolism	Na+ H+ antiporter nhaP
gbs1877		-16.015	-3.80819	-	Function unknown	Hypothetical protein
gbs1878		6.32541	4.43372	mccF	Cell wall/membrane biogenesis	Muramoyltetrapeptide carboxypeptidase (EC 3.4.17.13)
gbs1879			3.13724		Amino acid transport and metabolism	Oligoendopeptidase O (EC 3.4.24.-)
gbs1880		-2.80818			General function predicted	NAD-dependent oxidoreductase
gbs1881		-2.2762	2.53282	-	General function predicted	Transporter, MFS superfamily
gbs1882		-2.39611		-	Transcription	Catabolite gene activator
gbs1884			-4.82459		Transcription	transcriptional regulator, LacI family
gbs1885	-10.8981	-4.59726		-	General function predicted	Oligohyaluronate lyase (EC 4.2.2.-)
gbs1886		-3.65514		agaD	Carbohydrate transport and metabolism	PTS system, N-acetylgalactosamine-specific IID component (EC 2.7.1.69)
gbs1887		-3.92279	-3.11503	-	Carbohydrate transport and metabolism	PTS system, N-acetylgalactosamine-specific IIC component (EC 2.7.1.69)
gbs1888	-4.3156	-3.33196	-2.4191	agaV	Carbohydrate transport and metabolism	PTS system, N-acetylgalactosamine-specific IIB component (EC 2.7.1.69)
gbs1889		-3.49784	-2.18851		General function predicted	Unsaturated glucuronyl hydrolase (EC 3.2.1.-)
gbs1890	-4.06114	-3.90857			Carbohydrate transport and metabolism	PTS system, N-acetylgalactosamine-specific IIA component (EC 2.7.1.69)
gbs1891	-10.6934	-6.62371		idnO	Carbohydrate transport and metabolism	2-deoxy-D-gluconate 3-dehydrogenase (EC 1.1.1.125)
gbs1892	-5.17062	-4.29303		-	Carbohydrate transport and metabolism	Galactose-6-phosphate isomerase LacB subunit (EC 5.3.1.26)
gbs1893	-11.6311	-6.46292		-	Carbohydrate transport and metabolism	2-dehydro-3-deoxygluconokinase (EC 2.7.1.45)
gbs1894	-2.84663	-4.97452	-2.30839	kgdA	Carbohydrate transport and metabolism	4-Hydroxy-2-oxoglutarate aldolase (EC 4.1.3.16) 2-dehydro-3-deoxyphosphogluconate aldolase (EC 4.1.2.14)
gbs1895	-7.29257	-8.08196	-5.3551	-	Function unknown	Hypothetical protein
gbs1896	-3.84439		-2.97519	-	General function predicted	Nitroreductase family protein
gbs1897	-4.52104	-3.57193		-	Transcription	Transcriptional regulator, MarR family
gbs1898			-2.50826		Replication, recombination and repair	DNA polymerase III subunit alpha
gbs1901		-3.74523	-3.27266		Cell wall/membrane biogenesis	Membrane endopeptidase, M50 family
gbs1902		-4.19356		cdsA	Lipid transport and metabolism	Phosphatidate cytidylyltransferase (EC 2.7.7.41)
gbs1903		-6.07271		uppS	Lipid transport and metabolism	Undecaprenyl pyrophosphate synthetase (EC 2.5.1.31)
gbs1904		-2.16299	-2.41315	yajC	Intracellular trafficking, secretion, and vesicular transport	Protein translocase subunit YajC
gbs1905			-2.86549		Energy production and conversion	thioredoxin
gbs1906	-2.32062	-26.0183	-18.6236	-	Energy production and conversion	NAD-dependent malic enzyme (EC 1.1.1.39)
gbs1907		-24.4775	-14.8842	malP	Energy production and conversion	Malate-sodium symport
gbs1908	-2.01727	-4.10225	-3.51041	dpiB	Signal transduction mechanisms	Sensor kinase dpiB (EC 2.7.3.-)
gbs1909		-4.61285	-18.5573	dpiA	Transcription	Transcriptional regulatory protein
gbs1911		2.93068		dexB	Carbohydrate transport and metabolism	Glucan 1,6-alpha-glucosidase (EC 3.2.1.70)
gbs1912			2.94693		Carbohydrate transport and metabolism	Multiple sugar transport ATP-binding protein msmK
gbs1914	-7.27288	-169.054		-	Carbohydrate transport and metabolism	Aldose 1-epimerase family protein
gbs1915	-3.30636	-61.2432	-2.46796	-	Carbohydrate transport and metabolism	Tagatose-bisphosphate aldolase (EC 4.1.2.40)
gbs1916	-3.1071	-92.2487		-	Carbohydrate transport and metabolism	Tagatose-6-phosphate kinase (EC 2.7.1.144)
gbs1917	-3.11865	-67.017		-	Carbohydrate transport and metabolism	Galactose-6-phosphate isomerase lacB subunit (EC 5.3.1.26)
gbs1918	-4.16462	-296.895		lacA.1	Carbohydrate transport and metabolism	Galactose-6-phosphate isomerase lacA subunit (EC 5.3.1.26)
gbs1919		-14.7947			Carbohydrate transport and metabolism	Sialidase A precursor (EC 3.2.1.18)
gbs1920		-10.5247			Carbohydrate transport and metabolism	PTS system, galactose-specific IIC component (EC 2.7.1.69)
gbs1921	-2.31688	-14.4371		-	Carbohydrate transport and metabolism	PTS system, galactose-specific IIB component (EC 2.7.1.69)
gbs1922	-3.59149	-19.1789		-	Carbohydrate transport and metabolism	PTS system, galactose-specific IIA component (EC 2.7.1.69)
gbs1923	-2.67223	-3.40183		lacR.1	Carbohydrate transport and metabolism	Lactose phosphotransferase system repressor
gbs1926		-2.56256			Inorganic ion transport and metabolism	Laminin-binding surface protein
gbs1927	-2.03341			-	Translation,ribosomal structure and biogenesis	D-tyrosyl-tRNA(Tyr) deacylase (EC 3.1.-.-)
gbs1929	11.6564	2.70764	-3.05479	-	Nucleotide transport and metabolism	2 ,3 -cyclic-nucleotide 2 -phosphodiesterase (EC 3.1.4.16) 3 -nucleotidase (EC 3.1.3.6)
gbs1933	-2.34072	-17.2023	-6.73437	-	Inorganic ion transport and metabolism	Iron(III)-binding protein
gbs1934	-2.65859	-20.3956	-13.4133	-	Transcription	Two-component response regulator yesN
gbs1935		-21.5458	-11.5675		Signal transduction mechanisms	Two-component sensor kinase yesM (EC 2.7.3.-)
gbs1936		-36.4279	-10.0832	ptsD	Carbohydrate transport and metabolism	PTS system, mannose fructose family IID component
gbs1937		-45.8299	-31.4286	ptsC	Carbohydrate transport and metabolism	PTS system, mannose fructose family IIC component
gbs1938		-37.5585	-8.75396	ptsB	Carbohydrate transport and metabolism	PTS system, mannose fructose family IIB component
gbs1939	-11.0943	-34.62	-42.5679	-	Carbohydrate transport and metabolism	PTS system, mannose fructose family IIA component
gbs1940	2.584			-	Function unknown	Hypothetical membrane spanning protein
gbs1941	2.25287		3.30765	-	General function predicted	Transporter
gbs1944	2.01275			fasA	Transcription	Response regulator FasA
gbs1945		3.8895			Nucleotide transport and metabolism	Endonuclease Exonuclease phosphatase family protein
gbs1946		5.8407	4.57866		Carbohydrate transport and metabolism	PTS system, glucose-specific IIABC component (EC 2.7.1.69)
gbs1947		-2.91258			Signal transduction mechanisms	Phosphate regulon sensor protein phoR (EC 2.7.3.-)
gbs1948		-2.557			Transcription	Alkaline phosphatase synthesis two-component response regulator phoP
gbs1949	-2.24033				Inorganic ion transport and metabolism	Phosphate transport system protein phoU
gbs1950	-3.8125				Inorganic ion transport and metabolism	Phosphate transport ATP-binding protein pstB
gbs1951	-2.00846				Inorganic ion transport and metabolism	Phosphate transport system permease protein pstA
gbs1953	-2.6765				Inorganic ion transport and metabolism	hemolysin precursor
gbs1956	2.84316			-	Translation,ribosomal structure and biogenesis	Ribosomal protein L11 methyltransferase (EC 2.1.1.-)
gbs1963		-4.22494			General function predicted	Acetyltransferase, GNAT family
gbs1964		-2.85541			Replication, recombination and repair	ATPase, AAA family
gbs1965	-5.34429	-5.63851		-	Function unknown	Hypothetical protein
gbs1966	-3.03066	-4.57107		-	Function unknown	Hypothetical protein
gbs1967	-2.07694	-2.38764		-	Function unknown	Hypothetical cytosolic protein
gbs1968		-2.99633	-2.104		Function unknown	Hypothetical protein
gbs1968		-2.57423			Function unknown	Hypothetical protein
gbs1968	-2.68022			-	Function unknown	Hypothetical protein
gbs1969	-5.18388	-2.42471			Mobile genetic element	DNA integration recombination inversion protein
gbs1970		-9.82967			Function unknown	Hypothetical protein
gbs1970	-8.65674	-6.08611		-	Function unknown	Hypothetical protein
gbs1971	-9.92745			-	Function unknown	Hypothetical protein
gbs1972	-3.0115	-2.02645	-2.73585	-	Transcription	Transcriptional regulator, Cro CI family
gbs1973		-3.86005			Function unknown	Hypothetical protein
gbs1974	-2.25055	-3.6667		-	Function unknown	Hypothetical protein
gbs1975		-4.56621			Transcription	Transcriptional regulator, DeoR family
gbs1976			-6.24026		Function unknown	Hypothetical protein
gbs1976	-2.86517	-3.75931		-	Function unknown	Hypothetical protein
gbs1977		-3.89261			Function unknown	Hypothetical protein
gbs1978		-2.93816			Function unknown	Hypothetical protein
gbs1981			-2.94394		Function unknown	Hypothetical protein
gbs1983	-2.44745			-	Function unknown	Hypothetical protein
gbs1985		-2.49883			Function unknown	Hypothetical membrane spanning protein
gbs1986		-2.30626			General function predicted	ABC transporter ATP-binding protein
gbs1987	-2.49931			-	Defense mechanisms	Streptomycin adenyltransferase (Aminoglycoside 6- adenylyltranserase) (Aminoglycoside adenyltransferase)
gbs1988	-2.66912			-	Function unknown	Hypothetical protein
gbs1989			2.23212		Function unknown	Hypothetical protein
gbs1991		-3.58602			General function predicted	Acetyltransferase, GNAT family
gbs1992		-2.1869			General function predicted	ABC transporter permease protein
gbs1993	-2.38533	-3.74748		-	General function predicted	ABC transporter ATP-binding protein
gbs1994	-2.89441	-19.4936			Transcription	Transcriptional regulator, Cro CI family
gbs1995	-6.21783	-3.24346	6.80587	-	General function predicted	Phosphatidylglycerophosphatase B homolog
gbs1996	2.31041			-	Function unknown	Hypothetical protein
gbs1997	2.14281	2.27888		-	General function predicted	Lysine decarboxylase family
gbs2002	4.52696	33.6246	4.03306	-	Energy production and conversion	Glycerol dehydrogenase (EC 1.1.1.6)
gbs2003	-2.84846	-4.03857		-	Function unknown	Hypothetical membrane spanning protein
gbs2004		8.19385			Amino acid transport and metabolism	5-methyltetrahydrofolate--homocysteine methyltransferase (EC 2.1.1.13) homocysteine-binding subunit Methylenetetrahydrofolate reductase (EC 1.5.1.20)
gbs2005	2.05141	4.22755		-	Amino acid transport and metabolism	5-methyltetrahydropteroyltriglutamate--homocysteine methyltransferase (EC 2.1.1.14)
gbs2006		5.35007			Amino acid transport and metabolism	Branched-chain amino acid transport protein azlD
gbs2007	2.67681	5.1895	6.82433	azlC	Amino acid transport and metabolism	Branched-chain amino acid transport protein azlC
gbs2008	35.8356	194.805		spyCEP/cspA	Virulence	Endopeptidase lactocepin (EC 3.4.21.96)
gbs2009		-4.18164			Transcription	Transcriptional regulatory protein
gbs2010		-3.77054			Signal transduction mechanisms	Two component system histidine kinase (EC 2.7.3.-)
gbs2011	-2.09945	-2.2963	-3.34858	-	Function unknown	Hypothetical protein
gbs2012		-2.00073		leuS	Translation,ribosomal structure and biogenesis	Leucyl-tRNA synthetase (EC 6.1.1.4)
gbs2013	3.29159	4.84471		-	General function predicted	Transporter, MFS superfamily
gbs2014		-3.40859			General function predicted	Phospholipase (EC 3.1.-.-)
gbs2017		-6.79564	-7.04584	nusG	Transcription	Transcription antitermination protein nusG
gbs2019	-2.17205	-9.15288		secE	Intracellular trafficking, secretion, and vesicular transport	Protein translocase subunit secE
gbs2020		-3.51817		pbp2A	Cell wall/membrane biogenesis	Multimodular transpeptidase-transglycosylase PBP 2A
gbs2021		-4.41476			Translation,ribosomal structure and biogenesis	Ribosomal large subunit pseudouridine synthase D (EC 4.2.1.70)
gbs2024			2.91899	deoC	Nucleotide transport and metabolism	Deoxyribose-phosphate aldolase (EC 4.1.2.4)
gbs2026		2.22565	2.04764	udp	Nucleotide transport and metabolism	Uridine phosphorylase (EC 2.4.2.3)
gbs2027		-4.1597		crgR	Transcription	Transcriptional regulator, GntR family
gbs2028		-2.39568		-	Function unknown	Hypothetical protein
gbs2029		2.22515		groEL	Posttranslational modification, protein turnover, chaperones	60 kDa chaperonin GROEL
gbs2031	-6.86151				General function predicted	ABC transporter ATP-binding protein
gbs2032	-6.49177	-2.6314			General function predicted	ABC transporter permease protein
gbs2033	-6.85636	-5.23883			General function predicted	ABC transporter substrate-binding protein
gbs2034	-2.49124	-4.69664			General function predicted	Hydrolase (HAD superfamily)
gbs2035	-3.54573				General function predicted	Glyoxalase family protein
gbs2036	-2.04807	-2.63084		yaaA	Function unknown	Hypothetical cytosolic protein
gbs2041		-3.57083		nrdD	Nucleotide transport and metabolism	Anaerobic ribonucleoside-triphosphate reductase (EC 1.17.4.2)
gbs2042		-3.59502	-6.80129		Function unknown	Hypothetical membrane spanning protein
gbs2043			-3.38096		Function unknown	hypothetical cytosolic protein
gbs2046			-2.42897	spxA	Transcription	transcriptional regulator Spx
gbs2048			2.25583	cinA	Signal transduction mechanisms	competence/damage-inducible protein CinA
gbs2052		-2.44818		mutL	Replication, recombination and repair	DNA mismatch repair protein mutL
gbs2053		-54.9671	-6.02825	csp	Posttranslational modification, protein turnover, chaperones	Cold shock protein
gbs2054		-3.08828		mutS	Replication, recombination and repair	DNA mismatch repair protein mutS
gbs2055		-3.99089		argR2	Transcription	Arginine repressor, argR
gbs2056		-2.09634		argS	Translation,ribosomal structure and biogenesis	Arginyl-tRNA synthetase (EC 6.1.1.19)
gbs2057	-2.24115	-5.56072		uviB	Defense mechanisms	Bacteriocin uviB
gbs2058	-2.22787				Function unknown	Hypothetical membrane spanning protein
gbs2059		-4.01049		-	Function unknown	Hypothetical membrane spanning protein
gbs2060		-9.8356	-2.15025	aspS	Translation,ribosomal structure and biogenesis	Aspartyl-tRNA synthetase (EC 6.1.1.12)
gbs2061		-10.3898		hisS	Translation,ribosomal structure and biogenesis	Histidyl-tRNA synthetase (EC 6.1.1.21)
gbs2063			2.33456	rpmG	Translation,ribosomal structure and biogenesis	LSU ribosomal protein L33P
gbs2070		-2.63482			Function unknown	Hypothetical protein
gbs2073		-6.16623			Mobile genetic element	DNA integration recombination inversion protein
gbs2074	-2.32631				Function unknown	Hypothetical cytosolic protein
gbs2077		-3.06187			Function unknown	Hypothetical protein
gbs2080	-6.25732	-2.6126			Function unknown	Hypothetical protein
gbs2081		-2.28136			Transcription	Transcriptional regulatory protein
gbs2082	-2.10407	-2.00804			Signal transduction mechanisms	Two-component sensor kinase czcS (EC 2.7.3.-)
gbs2083	-7.47549	-140.408	-31.7372	-	Amino acid transport and metabolism	Arginine ornithine antiporter
gbs2084	-3.58201	-75.0105	-43.6402		Amino acid transport and metabolism	Carbamate kinase (EC 2.7.2.2)
gbs2085	-2.33297	-28.8384	-19.7284		Amino acid transport and metabolism	Ornithine carbamoyltransferase (EC 2.1.3.3)
gbs2086	-4.18336	-4.89648	-3.74424		Signal transduction mechanisms	Sporulation kinase A (EC 2.7.3.-)
gbs2087	-3.84614	-6.86927	-10.8455		Transcription	Two-component response regulator
gbs2088		-2.67996		proV	Amino acid transport and metabolism	Glycine betaine transport ATP-binding protein
gbs2090		-2.90884	-2.30245		Function unknown	Lysylcardiolipin synthase (EC 2.3.2.-) Lysyltransferase (EC 2.3.2.3)
gbs2091		-17.3568	-3.20616		General function predicted	Non-heme chloroperoxidase (EC 1.11.1.10)
gbs2092	2.71319			-	Function unknown	Hypothetical membrane spanning protein
gbs2093	4.45083			-	Mobile genetic element	Phage infection protein
gbs2094	-2.86749	-2.07197		-	Transcription	Transcriptional regulator, TetR family
gbs2095	-2.64255			-	Function unknown	Hypothetical protein
gbs2096		-4.09074		rpsD	Translation,ribosomal structure and biogenesis	SSU ribosomal protein S4P
gbs2097		-2.58749			Function unknown	Hypothetical protein
gbs2098			-3.19065	dnaC	Replication, recombination and repair	replicative DNA helicase
gbs2100		-3.82615			General function predicted	Phosphoesterase, DHH family protein
gbs2101	-2.27809			gidA	Cell cycle control, cell division and chromosome partitioning	Putative tRNA (5-carboxymethylaminomethyl-2-thiouridylate) synthase subunit GidA
gbs2102	-2.12696	-9.92321			Intracellular trafficking, secretion, and vesicular transport	MarC family integral membrane protein
gbs2103	-2.4048	-21.1452	3.24499	trmU	Translation,ribosomal structure and biogenesis	tRNA (5-methylaminomethyl-2-thiouridylate)-methyltransferase (EC 2.1.1.61)
gbs2104	-4.81644	-14.9705	-9.19553	sdhB	Amino acid transport and metabolism	L-serine dehydratase beta subunit (EC 4.3.1.17)
gbs2105	-3.53823	-3.75065	-4.28212	sdhA	Amino acid transport and metabolism	L-serine dehydratase alpha subunit (EC 4.3.1.17)
gbs2106	2.65461		2.54592	-	General function predicted	Transglycosylase SLT domain family protein
gbs2107	5.55574			-	General function predicted	peptidoglycan binding protein (LysM domain)
gbs2108	-2.45313	-2.04823		cbiQ	Cell wall/membrane biogenesis	Hyaluronan ABC exporter permease protein
gbs2109		-3.52403	3.84309	cbiO2	Cell wall/membrane biogenesis	Hyaluronan ABC exporter ATP-binding protein
gbs2111		-2.504		pgsA	Lipid transport and metabolism	CDP-diacylglycerol--glycerol-3-phosphate 3-phosphatidyltransferase (EC 2.7.8.5)
gbs2112		-3.60093		-	Amino acid transport and metabolism	Peptidase, M16 family
gbs2113		-4.76199		-	Posttranslational modification, protein turnover, chaperones	Non-proteolytic protein, peptidase family M16
gbs2114	-2.05938	-8.70353		-	Function unknown	Hypothetical cytosolic protein
gbs2115		-4.87368		recF	Replication, recombination and repair	DNA replication and repair protein recF
gbs2116		-3.16032	2.25215	-	Carbohydrate transport and metabolism	Glucose uptake family protein
gbs2117		-12.5599			Transcription	Transcriptional regulator, Cro CI family
gbs2119		-8.33013	-3.3151	ahrC.2	Transcription	Arginine repressor, argR
gbs2120		-12.8295		-	Transcription	Transcriptional regulatory protein
gbs2121		-9.26696		-	Function unknown	Hypothetical protein
gbs2122		2.68856	2.13833	arcA	Amino acid transport and metabolism	Arginine deiminase (EC 3.5.3.6)
gbs2123			4.1482		General function predicted	Acetyltransferase (EC 2.3.1.-)
gbs2124			5.3259		Amino acid transport and metabolism	Ornithine carbamoyltransferase (EC 2.1.3.3)
gbs2125			5.47156		Amino acid transport and metabolism	Arginine ornithine antiporter
gbs2126		-2.08768	3.57815	arcC	Amino acid transport and metabolism	Carbamate kinase (EC 2.7.2.2)
gbs2128	-2.23548				Function unknown	Hypothetical membrane spanning protein
gbs2133	-2.20777	-7.27208		htrA	Posttranslational modification, protein turnover, chaperones	Endopeptidase degP (EC 3.4.21.-)
gbs2134		-3.95786		parB	Cell cycle control, cell division and chromosome partitioning	Chromosome partitioning protein parB
gbsp001		-3.15027		rplA	Translation,ribosomal structure and biogenesis	LSU ribosomal protein L1P
gbsp002		-6.42981		rplK	Translation,ribosomal structure and biogenesis	LSU ribosomal protein L11P
